# Supplementary material for: Cunninghamia lanceolata genome illuminates the evolutionary dynamics of gymnosperms
Source: Cell Rep. 2026 Jun 18;45(7):117566. doi: 10.1016/j.celrep.2026.117566 (PMC13415678; doi:10.1016/j.celrep.2026.117566)
Supplement: Table S11. KEGG enrichment of significant expansion and contraction gene families of C. lanceolata genome [file mmc2.xlsx]

## Sheet: Supple 11
Table S11. KEGG enrichment of significant expansion and contraction gene families of C. lanceolata genome.
	MapID	MapTitle	Pvalue	AdjustedPv	x	y	n	N	EnrichDirect	GeneIDs
significant expansion gene family	map00940	Phenylpropanoid biosynthesis	3.1607e-73	1.73838e-71	149	389	2493	37225	Over	Cl0000401.1 Cl0000544.1 Cl0000960.1 Cl0001008.1 Cl0001055.1 Cl0001392.1 Cl0002696.1 Cl0002890.1 Cl0003779.1 Cl0006825.1 Cl0007242.1 Cl0008412.1 Cl0009049.1 Cl0009794.1 Cl0010061.1 Cl0010084.1 Cl0010614.1 Cl0010756.1 Cl0012892.1 Cl0013846.1 Cl0014487.1 Cl0014697.1 Cl0014766.1 Cl0015465.1 Cl0016088.1 Cl0018901.1 Cl0019037.1 Cl0019784.1 Cl0019820.1 Cl0021061.1 Cl0021732.1 Cl0021832.1 Cl0022176.1 Cl0…
	map00460	Cyanoamino acid metabolism	1.30633e-34	7.18481e-33	55	112	2493	37225	Over	Cl0000758.1 Cl0001330.1 Cl0003137.1 Cl0003578.1 Cl0003698.1 Cl0004833.1 Cl0005193.1 Cl0005457.1 Cl0007167.1 Cl0007459.1 Cl0008789.1 Cl0009781.1 Cl0012041.1 Cl0013022.1 Cl0013698.1 Cl0014338.1 Cl0014376.1 Cl0015631.1 Cl0016572.1 Cl0016680.1 Cl0017014.1 Cl0017750.1 Cl0019146.1 Cl0020371.1 Cl0021162.1 Cl0021276.1 Cl0021945.1 Cl0021954.1 Cl0022536.1 Cl0023925.1 Cl0024463.1 Cl0024644.1 Cl0026312.1 Cl0…
	map00980	Metabolism of xenobiotics by cytochrome P450	2.97118e-32	1.63415e-30	52	108	2493	37225	Over	Cl0002004.1 Cl0002914.1 Cl0003617.1 Cl0005267.1 Cl0005319.1 Cl0006038.1 Cl0006174.1 Cl0006833.1 Cl0007426.1 Cl0007471.1 Cl0008351.1 Cl0010951.1 Cl0012348.1 Cl0012916.1 Cl0012963.1 Cl0014668.1 Cl0014872.1 Cl0014959.1 Cl0015925.1 Cl0016328.1 Cl0018390.1 Cl0018441.1 Cl0019313.1 Cl0019350.1 Cl0020115.1 Cl0020261.1 Cl0020318.1 Cl0020378.1 Cl0021320.1 Cl0023333.1 Cl0023687.1 Cl0024510.1 Cl0025112.1 Cl0…
	map00982	Drug metabolism - cytochrome P450	6.78788e-31	3.73334e-29	51	109	2493	37225	Over	Cl0002004.1 Cl0002914.1 Cl0003617.1 Cl0005267.1 Cl0005319.1 Cl0006038.1 Cl0006174.1 Cl0006833.1 Cl0007426.1 Cl0007471.1 Cl0008351.1 Cl0010951.1 Cl0012348.1 Cl0012916.1 Cl0012963.1 Cl0014668.1 Cl0014872.1 Cl0014959.1 Cl0015925.1 Cl0016328.1 Cl0018390.1 Cl0018441.1 Cl0019313.1 Cl0019350.1 Cl0020115.1 Cl0020261.1 Cl0020318.1 Cl0020378.1 Cl0021320.1 Cl0023333.1 Cl0023687.1 Cl0024510.1 Cl0025112.1 Cl0…
	map00480	Glutathione metabolism	1.82382e-29	1.0031e-27	58	150	2493	37225	Over	Cl0002004.1 Cl0002914.1 Cl0003617.1 Cl0005267.1 Cl0005319.1 Cl0006038.1 Cl0006174.1 Cl0006833.1 Cl0007426.1 Cl0007471.1 Cl0008351.1 Cl0010951.1 Cl0012348.1 Cl0012916.1 Cl0012963.1 Cl0014668.1 Cl0014872.1 Cl0014959.1 Cl0015925.1 Cl0016328.1 Cl0018390.1 Cl0018441.1 Cl0019313.1 Cl0019350.1 Cl0020115.1 Cl0020261.1 Cl0020318.1 Cl0020378.1 Cl0021320.1 Cl0023333.1 Cl0023687.1 Cl0024510.1 Cl0025112.1 Cl0…
	map00983	Drug metabolism - other enzymes	1.0699e-23	5.88442e-22	51	146	2493	37225	Over	Cl0002004.1 Cl0002914.1 Cl0003617.1 Cl0005267.1 Cl0005319.1 Cl0006038.1 Cl0006174.1 Cl0006833.1 Cl0007426.1 Cl0007471.1 Cl0008351.1 Cl0010951.1 Cl0012348.1 Cl0012916.1 Cl0012963.1 Cl0014668.1 Cl0014872.1 Cl0014959.1 Cl0015925.1 Cl0016328.1 Cl0018390.1 Cl0018441.1 Cl0019313.1 Cl0019350.1 Cl0020115.1 Cl0020261.1 Cl0020318.1 Cl0020378.1 Cl0021320.1 Cl0023333.1 Cl0023687.1 Cl0024510.1 Cl0025112.1 Cl0…
	map00500	Starch and sucrose metabolism	1.06339e-21	5.84862e-20	59	210	2493	37225	Over	Cl0000758.1 Cl0001330.1 Cl0003137.1 Cl0003578.1 Cl0003698.1 Cl0004833.1 Cl0005193.1 Cl0005457.1 Cl0007167.1 Cl0007459.1 Cl0008789.1 Cl0009781.1 Cl0012041.1 Cl0013022.1 Cl0013698.1 Cl0014338.1 Cl0014376.1 Cl0015631.1 Cl0016572.1 Cl0016680.1 Cl0017014.1 Cl0017750.1 Cl0019146.1 Cl0020371.1 Cl0021162.1 Cl0021276.1 Cl0021945.1 Cl0021954.1 Cl0022536.1 Cl0023925.1 Cl0024463.1 Cl0024644.1 Cl0026312.1 Cl0…
	map00905	Brassinosteroid biosynthesis	4.05678e-21	2.23123e-19	24	34	2493	37225	Over	Cl0003263.1 Cl0014149.1 Cl0016740.1 Cl0022300.1 Cl0025809.1 Cl0026108.1 Cl0028503.1 Cl0029138.1 Cl0030167.1 Cl0031698.1 Cl0034399.1 Cl0034633.1 Cl0035640.1 Cl0005551.1 Cl0008869.1 Cl0011211.1 Cl0012031.1 Cl0012733.1 Cl0018791.1 Cl0022166.1 Cl0022427.1 Cl0030166.1 Cl0033262.1 Cl0035770.1
	map00591	Linoleic acid metabolism	8.24572e-20	4.53515e-18	30	60	2493	37225	Over	Cl0000590.1 Cl0001218.1 Cl0001938.1 Cl0002863.1 Cl0005250.1 Cl0006234.1 Cl0006784.1 Cl0006985.1 Cl0010649.1 Cl0010734.1 Cl0013294.1 Cl0014368.1 Cl0017179.1 Cl0017675.1 Cl0018398.1 Cl0019046.1 Cl0019635.1 Cl0019831.1 Cl0021469.1 Cl0024093.1 Cl0026646.1 Cl0027437.1 Cl0028159.1 Cl0028728.1 Cl0030312.1 Cl0031945.1 Cl0032398.1 Cl0032669.1 Cl0034130.1 Cl0036312.1
	map00902	Monoterpenoid biosynthesis	5.52387e-18	3.03813e-16	19	25	2493	37225	Over	Cl0005204.1 Cl0005946.1 Cl0007191.1 Cl0009052.1 Cl0009899.1 Cl0012444.1 Cl0015126.1 Cl0015681.1 Cl0017980.1 Cl0018453.1 Cl0021426.1 Cl0024130.1 Cl0026638.1 Cl0028069.1 Cl0028383.1 Cl0030193.1 Cl0030419.1 Cl0032912.1 Cl0036136.1
	map01110	Biosynthesis of secondary metabolites	2.45474e-17	1.35011e-15	221	1855	2493	37225	Over	Cl0000401.1 Cl0000544.1 Cl0000960.1 Cl0001008.1 Cl0001055.1 Cl0001392.1 Cl0002696.1 Cl0002890.1 Cl0003779.1 Cl0006825.1 Cl0007242.1 Cl0008412.1 Cl0009049.1 Cl0009794.1 Cl0010061.1 Cl0010084.1 Cl0010614.1 Cl0010756.1 Cl0012892.1 Cl0013846.1 Cl0014487.1 Cl0014697.1 Cl0014766.1 Cl0015465.1 Cl0016088.1 Cl0018901.1 Cl0019037.1 Cl0019784.1 Cl0019820.1 Cl0021061.1 Cl0021732.1 Cl0021832.1 Cl0022176.1 Cl0…
	map00140	Steroid hormone biosynthesis	7.92425e-15	4.35834e-13	16	22	2493	37225	Over	Cl0003469.1 Cl0004182.1 Cl0005899.1 Cl0009761.1 Cl0011623.1 Cl0014612.1 Cl0015622.1 Cl0025711.1 Cl0026175.1 Cl0029389.1 Cl0033636.1 Cl0033933.1 Cl0034048.1 Cl0035275.1 Cl0035741.1 Cl0036976.1
	map02010	ABC transporters	1.69376e-14	9.31568e-13	35	116	2493	37225	Over	Cl0000595.1 Cl0001469.1 Cl0002457.1 Cl0010375.1 Cl0010400.1 Cl0011266.1 Cl0012115.1 Cl0013012.1 Cl0022508.1 Cl0027007.1 Cl0027112.1 Cl0028632.1 Cl0029260.1 Cl0031855.1 Cl0033626.1 Cl0034374.1 Cl0035561.1 Cl0001313.1 Cl0002211.1 Cl0008066.1 Cl0009271.1 Cl0015898.1 Cl0021285.1 Cl0022964.1 Cl0002675.1 Cl0005975.1 Cl0007088.1 Cl0008821.1 Cl0011888.1 Cl0014152.1 Cl0021554.1 Cl0022702.1 Cl0024668.1 Cl0…
	map04075	Plant hormone signal transduction	1.06745e-12	5.87098e-11	57	302	2493	37225	Over	Cl0001196.1 Cl0001970.1 Cl0002290.1 Cl0003322.1 Cl0003957.1 Cl0005211.1 Cl0006809.1 Cl0007053.1 Cl0007384.1 Cl0008140.1 Cl0008909.1 Cl0010409.1 Cl0011066.1 Cl0011689.1 Cl0012011.1 Cl0013157.1 Cl0013323.1 Cl0014136.1 Cl0014257.1 Cl0014288.1 Cl0014521.1 Cl0014627.1 Cl0014695.1 Cl0014803.1 Cl0015912.1 Cl0016333.1 Cl0016376.1 Cl0017022.1 Cl0017327.1 Cl0017730.1 Cl0017876.1 Cl0020853.1 Cl0020917.1 Cl0…
	map00040	Pentose and glucuronate interconversions	3.41533e-12	1.87843e-10	38	158	2493	37225	Over	Cl0000214.1 Cl0002393.1 Cl0003375.1 Cl0004455.1 Cl0004545.1 Cl0004790.2 Cl0005231.1 Cl0006233.1 Cl0009059.1 Cl0009702.1 Cl0010347.1 Cl0010844.1 Cl0011768.1 Cl0011950.1 Cl0012402.1 Cl0012634.1 Cl0013037.1 Cl0013941.1 Cl0016055.1 Cl0016797.1 Cl0016897.1 Cl0020151.1 Cl0020471.1 Cl0022650.1 Cl0022656.1 Cl0024205.1 Cl0026538.1 Cl0030501.1 Cl0031191.1 Cl0031492.1 Cl0032086.1 Cl0032146.1 Cl0032961.2 Cl0…
	map00965	Betalain biosynthesis	9.21398e-12	5.06769e-10	16	30	2493	37225	Over	Cl0003469.1 Cl0004182.1 Cl0005899.1 Cl0009761.1 Cl0011623.1 Cl0014612.1 Cl0015622.1 Cl0025711.1 Cl0026175.1 Cl0029389.1 Cl0033636.1 Cl0033933.1 Cl0034048.1 Cl0035275.1 Cl0035741.1 Cl0036976.1
	map00600	Sphingolipid metabolism	1.02097e-11	5.61532e-10	24	70	2493	37225	Over	Cl0000792.1 Cl0005123.1 Cl0009221.1 Cl0010232.1 Cl0010819.1 Cl0011955.1 Cl0012957.1 Cl0013793.1 Cl0015286.1 Cl0016053.1 Cl0017699.1 Cl0018125.1 Cl0021888.1 Cl0022086.1 Cl0022368.1 Cl0024641.1 Cl0026953.1 Cl0027148.1 Cl0028555.1 Cl0029506.1 Cl0029930.1 Cl0031264.1 Cl0032590.1 Cl0036025.1
	map04120	Ubiquitin mediated proteolysis	1.28517e-08	7.06844e-07	42	242	2493	37225	Over	Cl0001073.1 Cl0003591.1 Cl0004228.1 Cl0005632.1 Cl0006401.1 Cl0007240.1 Cl0007755.1 Cl0009682.1 Cl0013126.1 Cl0013735.1 Cl0014823.1 Cl0016240.1 Cl0016452.1 Cl0020355.1 Cl0020666.1 Cl0023140.1 Cl0025227.1 Cl0025930.1 Cl0029599.1 Cl0034131.1 Cl0035995.1 Cl0035997.1 Cl0036636.1 Cl0036707.1 Cl0000861.1 Cl0005989.1 Cl0007571.4 Cl0007630.1 Cl0008547.1 Cl0008605.1 Cl0009379.1 Cl0010266.1 Cl0013581.1 Cl0…
	map01100	Metabolic pathways	1.55761e-07	8.56683e-06	284	3163	2493	37225	Over	Cl0000401.1 Cl0000544.1 Cl0000960.1 Cl0001008.1 Cl0001055.1 Cl0001392.1 Cl0002696.1 Cl0002890.1 Cl0003779.1 Cl0006825.1 Cl0007242.1 Cl0008412.1 Cl0009049.1 Cl0009794.1 Cl0010061.1 Cl0010084.1 Cl0010614.1 Cl0010756.1 Cl0012892.1 Cl0013846.1 Cl0014487.1 Cl0014697.1 Cl0014766.1 Cl0015465.1 Cl0016088.1 Cl0018901.1 Cl0019037.1 Cl0019784.1 Cl0019820.1 Cl0021061.1 Cl0021732.1 Cl0021832.1 Cl0022176.1 Cl0…
	map00945	Stilbenoid, diarylheptanoid and gingerol biosynthesis	4.33209e-07	2.38265e-05	14	43	2493	37225	Over	Cl0001162.1 Cl0001999.1 Cl0003451.1 Cl0010721.1 Cl0013557.1 Cl0017489.1 Cl0017919.1 Cl0020238.1 Cl0024344.1 Cl0025217.1 Cl0030103.1 Cl0030979.1 Cl0033122.1 Cl0037019.1
	map00904	Diterpenoid biosynthesis	1.00132e-06	5.50726e-05	21	95	2493	37225	Over	Cl0000479.1 Cl0001027.1 Cl0004492.1 Cl0006490.1 Cl0012138.1 Cl0016003.1 Cl0017420.1 Cl0017475.1 Cl0018118.1 Cl0018826.1 Cl0019489.1 Cl0021234.1 Cl0022462.1 Cl0023963.1 Cl0030777.2 Cl0031684.1 Cl0034232.1 Cl0035467.1 Cl0036196.1 Cl0037087.1 Cl0037164.1
	map04626	Plant-pathogen interaction	5.17097e-06	0.000284403	35	231	2493	37225	Over	Cl0000067.1 Cl0001828.1 Cl0003376.1 Cl0006946.1 Cl0009592.1 Cl0014361.1 Cl0017530.1 Cl0020095.1 Cl0020290.1 Cl0025710.1 Cl0031047.1 Cl0031511.1 Cl0036292.1 Cl0003759.1 Cl0004829.1 Cl0005001.1 Cl0005819.1 Cl0007776.1 Cl0013071.1 Cl0013681.1 Cl0014430.1 Cl0014928.1 Cl0016914.1 Cl0018267.1 Cl0018298.1 Cl0018315.1 Cl0019735.1 Cl0022616.1 Cl0023272.1 Cl0027636.1 Cl0032161.1 Cl0034898.1 Cl0035939.1 Cl0…
	map00410	beta-Alanine metabolism	8.36399e-05	0.0046002	14	65	2493	37225	Over	Cl0004336.2 Cl0032564.1 Cl0002440.1 Cl0011911.1 Cl0014503.1 Cl0015010.1 Cl0015941.1 Cl0017704.1 Cl0019272.2 Cl0019525.1 Cl0024585.1 Cl0028444.1 Cl0030350.2 Cl0036531.1
	map04141	Protein processing in endoplasmic reticulum	9.30237e-05	0.0051163	42	339	2493	37225	Over	Cl0001073.1 Cl0003591.1 Cl0004228.1 Cl0005632.1 Cl0006401.1 Cl0007240.1 Cl0007755.1 Cl0009682.1 Cl0013126.1 Cl0013735.1 Cl0014823.1 Cl0016240.1 Cl0016452.1 Cl0020355.1 Cl0020666.1 Cl0023140.1 Cl0025227.1 Cl0025930.1 Cl0029599.1 Cl0034131.1 Cl0035995.1 Cl0035997.1 Cl0036636.1 Cl0036707.1 Cl0000861.1 Cl0005989.1 Cl0007571.4 Cl0007630.1 Cl0008547.1 Cl0008605.1 Cl0009379.1 Cl0010266.1 Cl0013581.1 Cl0…
	map00350	Tyrosine metabolism	0.000486073	0.026734	16	94	2493	37225	Over	Cl0003469.1 Cl0004182.1 Cl0005899.1 Cl0009761.1 Cl0011623.1 Cl0014612.1 Cl0015622.1 Cl0025711.1 Cl0026175.1 Cl0029389.1 Cl0033636.1 Cl0033933.1 Cl0034048.1 Cl0035275.1 Cl0035741.1 Cl0036976.1
	map00590	Arachidonic acid metabolism	0.000783586	0.0430972	8	31	2493	37225	Over	Cl0015162.1 Cl0006961.1 Cl0012631.1 Cl0020054.1 Cl0021176.1 Cl0027614.1 Cl0031390.1 Cl0032578.1
significant contraction gene family	map04626	Plant-pathogen interaction	6.44318e-05	6.44318e-05	3	231	13	37225	Over	Cl0002942.1 Cl0018412.1 Cl0022041.1
