# Supplementary material for: Cunninghamia lanceolata genome illuminates the evolutionary dynamics of gymnosperms
Source: Cell Rep. 2026 Jun 18;45(7):117566. doi: 10.1016/j.celrep.2026.117566 (PMC13415678; doi:10.1016/j.celrep.2026.117566)
Supplement: Table S12. GO enrichment of significant expansion and unique gene family in C. lanceolata genome [file mmc3.xlsx]

## Sheet: Supple 12
Table S12. GO enrichment of significant expansion and unique gene family in C. lanceolata genome.
	GO_ID	GO_Term	GO_Class	Pvalue	AdjustedPv	x1	x2	n	N	EnrichDirect	GOlevl	GeneID
significant expansion gene family	GO:0003824	catalytic activity	MF	8.05171e-84	9.00986e-81	1116	10157	2493	37225	Over	2	Cl0002004.1,Cl0002914.1,Cl0003617.1,Cl0005319.1,Cl0006038.1,Cl0006174.1,Cl0007471.1,Cl0008351.1,Cl0012348.1,Cl0012916.1,Cl0012963.1,Cl0014668.1,Cl0014872.1,Cl0014959.1,Cl0015925.1,Cl0018390.1,Cl0018441.1,Cl0019350.1,Cl0020115.1,Cl0020261.1,Cl0020318.1,Cl0020378.1,Cl0021320.1,Cl0023333.1,Cl0023687.1,Cl0025112.1,Cl0026222.1,Cl0026381.1,Cl0029365.1,Cl0029997.1,Cl0030784.1,Cl0031273.1,Cl0031820.1,Cl0…
	GO:0016491	oxidoreductase activity	MF	3.48577e-67	3.90058e-64	409	2508	2493	37225	Over	3	Cl0000401.1,Cl0000544.1,Cl0000960.1,Cl0001008.1,Cl0001055.1,Cl0001392.1,Cl0002696.1,Cl0002890.1,Cl0006825.1,Cl0007242.1,Cl0008412.1,Cl0009049.1,Cl0009794.1,Cl0010061.1,Cl0010084.1,Cl0010614.1,Cl0010756.1,Cl0012892.1,Cl0013846.1,Cl0014487.1,Cl0014766.1,Cl0015465.1,Cl0016088.1,Cl0018901.1,Cl0019037.1,Cl0019784.1,Cl0019820.1,Cl0021061.1,Cl0021732.1,Cl0021832.1,Cl0022176.1,Cl0022756.1,Cl0024546.1,Cl0…
	GO:0004497	monooxygenase activity	MF	1.18983e-51	1.33142e-48	99	244	2493	37225	Over	4	Cl0000188.1,Cl0006494.1,Cl0007567.1,Cl0011188.1,Cl0022628.1,Cl0027511.1,Cl0028834.1,Cl0029393.1,Cl0033624.1,Cl0034074.1,Cl0035229.1,Cl0002204.1,Cl0003263.1,Cl0004720.1,Cl0009033.1,Cl0012960.1,Cl0013688.1,Cl0014149.1,Cl0015060.1,Cl0016653.1,Cl0016740.1,Cl0016957.1,Cl0021483.1,Cl0022013.1,Cl0022114.1,Cl0022300.1,Cl0023714.1,Cl0024051.1,Cl0025809.1,Cl0026065.1,Cl0028503.1,Cl0029138.1,Cl0030167.1,Cl0…
	GO:0008171	O-methyltransferase activity	MF	1.69371e-38	1.89527e-35	53	91	2493	37225	Over	6	Cl0001388.1,Cl0002016.1,Cl0002025.1,Cl0003670.1,Cl0003884.1,Cl0005303.1,Cl0007205.1,Cl0008566.1,Cl0008771.1,Cl0009103.1,Cl0009565.1,Cl0010520.1,Cl0011134.1,Cl0011326.1,Cl0012731.1,Cl0012880.1,Cl0012890.1,Cl0014992.1,Cl0016660.1,Cl0016813.1,Cl0018173.1,Cl0019080.1,Cl0021796.1,Cl0022209.3,Cl0023211.1,Cl0023510.1,Cl0024185.1,Cl0024614.1,Cl0025130.1,Cl0026579.1,Cl0027334.1,Cl0027692.1,Cl0028229.1,Cl0…
	GO:0016705	oxidoreductase activity, acting on paired donors, with incorporation or reduction of moleClr oxygen	MF	4.91451e-34	5.49933e-31	97	352	2493	37225	Over	4	Cl0000188.1,Cl0006494.1,Cl0007567.1,Cl0011188.1,Cl0022628.1,Cl0027511.1,Cl0028834.1,Cl0029393.1,Cl0033624.1,Cl0034074.1,Cl0035229.1,Cl0003263.1,Cl0004720.1,Cl0009033.1,Cl0012960.1,Cl0013688.1,Cl0014149.1,Cl0015060.1,Cl0016653.1,Cl0022114.1,Cl0022300.1,Cl0023714.1,Cl0024051.1,Cl0026065.1,Cl0030167.1,Cl0031698.1,Cl0034633.1,Cl0035442.1,Cl0035640.1,Cl0003869.1,Cl0004198.1,Cl0005005.1,Cl0007081.1,Cl0…
	GO:0020037	heme binding	MF	1.17282e-33	1.31238e-30	86	284	2493	37225	Over	5	Cl0000401.1,Cl0000544.1,Cl0000960.1,Cl0001008.1,Cl0001055.1,Cl0001392.1,Cl0002696.1,Cl0002890.1,Cl0006825.1,Cl0007242.1,Cl0008412.1,Cl0009049.1,Cl0009794.1,Cl0010061.1,Cl0010084.1,Cl0012892.1,Cl0013846.1,Cl0014487.1,Cl0015465.1,Cl0016088.1,Cl0018901.1,Cl0019784.1,Cl0021061.1,Cl0021732.1,Cl0021832.1,Cl0022176.1,Cl0022756.1,Cl0024546.1,Cl0026244.1,Cl0032601.1,Cl0032932.1,Cl0033919.1,Cl0034886.1,Cl0…
	GO:0016787	hydrolase activity	MF	5.23102e-31	5.85351e-28	384	3192	2493	37225	Over	3	Cl0000758.1,Cl0001330.1,Cl0003137.1,Cl0003698.1,Cl0004833.1,Cl0005193.1,Cl0007167.1,Cl0007459.1,Cl0008789.1,Cl0009781.1,Cl0012041.1,Cl0013022.1,Cl0013698.1,Cl0014376.1,Cl0015631.1,Cl0016572.1,Cl0017014.1,Cl0017750.1,Cl0019146.1,Cl0020371.1,Cl0021162.1,Cl0021276.1,Cl0022536.1,Cl0023925.1,Cl0024463.1,Cl0024644.1,Cl0026312.1,Cl0027853.1,Cl0030831.1,Cl0030897.1,Cl0031842.1,Cl0032293.1,Cl0032606.1,Cl0…
	GO:0016798	hydrolase activity, acting on glycosyl bonds	MF	3.93383e-30	4.40196e-27	117	540	2493	37225	Over	4	Cl0000758.1,Cl0001330.1,Cl0003137.1,Cl0003698.1,Cl0004833.1,Cl0005193.1,Cl0007167.1,Cl0007459.1,Cl0008789.1,Cl0009781.1,Cl0012041.1,Cl0013022.1,Cl0013698.1,Cl0014376.1,Cl0015631.1,Cl0016572.1,Cl0017014.1,Cl0017750.1,Cl0019146.1,Cl0020371.1,Cl0021162.1,Cl0021276.1,Cl0022536.1,Cl0023925.1,Cl0024463.1,Cl0024644.1,Cl0026312.1,Cl0027853.1,Cl0030831.1,Cl0030897.1,Cl0031842.1,Cl0032293.1,Cl0032606.1,Cl0…
	GO:0009808	lignin metabolic process	BP	9.67735e-29	1.0829e-25	45	91	2493	37225	Over	5	Cl0001330.1,Cl0003137.1,Cl0003698.1,Cl0005193.1,Cl0009781.1,Cl0012041.1,Cl0017014.1,Cl0017750.1,Cl0019146.1,Cl0022536.1,Cl0030831.1,Cl0030897.1,Cl0032293.1,Cl0034143.1,Cl0034343.1,Cl0034544.1,Cl0005315.1,Cl0000143.1,Cl0000305.1,Cl0000435.1,Cl0000596.1,Cl0001108.1,Cl0003737.1,Cl0003865.1,Cl0005762.1,Cl0007264.1,Cl0007545.1,Cl0009859.1,Cl0009867.1,Cl0010357.1,Cl0011113.1,Cl0014599.1,Cl0019968.1,Cl0…
	GO:0008168	methyltransferase activity	MF	1.42175e-25	1.59093e-22	74	275	2493	37225	Over	5	Cl0001388.1,Cl0002016.1,Cl0002025.1,Cl0003670.1,Cl0003884.1,Cl0004778.1,Cl0005303.1,Cl0007205.1,Cl0008566.1,Cl0008771.1,Cl0009103.1,Cl0009565.1,Cl0010520.1,Cl0011134.1,Cl0011326.1,Cl0012731.1,Cl0012880.1,Cl0012890.1,Cl0014992.1,Cl0015669.1,Cl0016660.1,Cl0016813.1,Cl0017626.1,Cl0018173.1,Cl0018551.1,Cl0019080.1,Cl0020947.1,Cl0021796.1,Cl0022209.3,Cl0023211.1,Cl0023510.1,Cl0024185.1,Cl0024614.1,Cl0…
	GO:0046872	metal ion binding	MF	1.95845e-25	2.19151e-22	312	2579	2493	37225	Over	5	Cl0000401.1,Cl0000960.1,Cl0001392.1,Cl0002696.1,Cl0002890.1,Cl0007242.1,Cl0008412.1,Cl0009049.1,Cl0013846.1,Cl0014487.1,Cl0015465.1,Cl0016088.1,Cl0018901.1,Cl0019784.1,Cl0021061.1,Cl0021832.1,Cl0022176.1,Cl0022756.1,Cl0024546.1,Cl0026244.1,Cl0032601.1,Cl0032932.1,Cl0033919.1,Cl0034886.1,Cl0035748.1,Cl0036140.1,Cl0036225.1,Cl0036756.1,Cl0004833.1,Cl0000188.1,Cl0000543.1,Cl0003333.1,Cl0006449.1,Cl0…
	GO:0043169	cation binding	MF	8.87015e-25	9.9257e-22	313	2614	2493	37225	Over	4	Cl0000401.1,Cl0000960.1,Cl0001392.1,Cl0002696.1,Cl0002890.1,Cl0007242.1,Cl0008412.1,Cl0009049.1,Cl0013846.1,Cl0014487.1,Cl0015465.1,Cl0016088.1,Cl0018901.1,Cl0019784.1,Cl0021061.1,Cl0021832.1,Cl0022176.1,Cl0022756.1,Cl0024546.1,Cl0026244.1,Cl0032601.1,Cl0032932.1,Cl0033919.1,Cl0034886.1,Cl0035748.1,Cl0036140.1,Cl0036225.1,Cl0036756.1,Cl0004833.1,Cl0031842.1,Cl0000188.1,Cl0000543.1,Cl0003333.1,Cl0…
	GO:0019748	secondary metabolic process	BP	4.54256e-23	5.08313e-20	74	300	2493	37225	Over	4	Cl0001330.1,Cl0003137.1,Cl0003698.1,Cl0005193.1,Cl0009781.1,Cl0012041.1,Cl0017014.1,Cl0017750.1,Cl0019146.1,Cl0022536.1,Cl0030831.1,Cl0030897.1,Cl0032293.1,Cl0034143.1,Cl0034343.1,Cl0034544.1,Cl0023487.1,Cl0027349.1,Cl0004936.1,Cl0005315.1,Cl0000143.1,Cl0000305.1,Cl0000435.1,Cl0000596.1,Cl0001108.1,Cl0003737.1,Cl0003865.1,Cl0005762.1,Cl0007264.1,Cl0007545.1,Cl0009859.1,Cl0009867.1,Cl0010357.1,Cl0…
	GO:0046274	lignin catabolic process	BP	1.67397e-22	1.87317e-19	28	44	2493	37225	Over	6	Cl0000143.1,Cl0000305.1,Cl0000435.1,Cl0000596.1,Cl0001108.1,Cl0003737.1,Cl0003865.1,Cl0005762.1,Cl0007264.1,Cl0007545.1,Cl0009859.1,Cl0009867.1,Cl0010357.1,Cl0011113.1,Cl0014599.1,Cl0019968.1,Cl0022644.1,Cl0024604.1,Cl0024702.1,Cl0026292.1,Cl0026420.1,Cl0027499.1,Cl0028789.1,Cl0030408.1,Cl0032976.1,Cl0033705.1,Cl0034866.1,Cl0035947.1
	GO:0052716	hydroquinone:oxygen oxidoreductase activity	MF	1.67397e-22	1.87317e-19	28	44	2493	37225	Over	6	Cl0000143.1,Cl0000305.1,Cl0000435.1,Cl0000596.1,Cl0001108.1,Cl0003737.1,Cl0003865.1,Cl0005762.1,Cl0007264.1,Cl0007545.1,Cl0009859.1,Cl0009867.1,Cl0010357.1,Cl0011113.1,Cl0014599.1,Cl0019968.1,Cl0022644.1,Cl0024604.1,Cl0024702.1,Cl0026292.1,Cl0026420.1,Cl0027499.1,Cl0028789.1,Cl0030408.1,Cl0032976.1,Cl0033705.1,Cl0034866.1,Cl0035947.1
	GO:0004553	hydrolase activity, hydrolyzing O-glycosyl compounds	MF	3.72648e-22	4.16993e-19	88	417	2493	37225	Over	5	Cl0000758.1,Cl0001330.1,Cl0003137.1,Cl0003698.1,Cl0004833.1,Cl0005193.1,Cl0007167.1,Cl0007459.1,Cl0008789.1,Cl0009781.1,Cl0012041.1,Cl0013698.1,Cl0014376.1,Cl0015631.1,Cl0016572.1,Cl0017014.1,Cl0017750.1,Cl0019146.1,Cl0020371.1,Cl0022536.1,Cl0023925.1,Cl0024463.1,Cl0024644.1,Cl0026312.1,Cl0030831.1,Cl0030897.1,Cl0031842.1,Cl0032293.1,Cl0034143.1,Cl0034343.1,Cl0034544.1,Cl0035915.1,Cl0006466.1,Cl0…
	GO:0055114	oxidation-reduction process	BP	1.37404e-21	1.53755e-18	216	1655	2493	37225	Over	4	Cl0000401.1,Cl0000544.1,Cl0000960.1,Cl0001008.1,Cl0001055.1,Cl0001392.1,Cl0002696.1,Cl0002890.1,Cl0006825.1,Cl0007242.1,Cl0008412.1,Cl0009049.1,Cl0009794.1,Cl0010061.1,Cl0010084.1,Cl0012892.1,Cl0013846.1,Cl0014487.1,Cl0015465.1,Cl0016088.1,Cl0018901.1,Cl0019784.1,Cl0021061.1,Cl0021732.1,Cl0021832.1,Cl0022176.1,Cl0022756.1,Cl0024546.1,Cl0026244.1,Cl0032601.1,Cl0032932.1,Cl0033919.1,Cl0034886.1,Cl0…
	GO:0005506	iron ion binding	MF	7.08243e-21	7.92524e-18	70	295	2493	37225	Over	7	Cl0029393.1,Cl0033624.1,Cl0035229.1,Cl0003263.1,Cl0004720.1,Cl0009033.1,Cl0012960.1,Cl0013688.1,Cl0014149.1,Cl0015060.1,Cl0016653.1,Cl0022114.1,Cl0022300.1,Cl0023714.1,Cl0024051.1,Cl0026065.1,Cl0030167.1,Cl0031698.1,Cl0034633.1,Cl0035442.1,Cl0035640.1,Cl0022166.1,Cl0024725.1,Cl0032453.1,Cl0003338.1,Cl0003756.1,Cl0007288.1,Cl0013059.1,Cl0013464.1,Cl0029594.1,Cl0032414.1,Cl0000590.1,Cl0001218.1,Cl0…
	GO:0009698	phenylpropanoid metabolic process	BP	1.38352e-20	1.54815e-17	51	168	2493	37225	Over	4	Cl0001330.1,Cl0003137.1,Cl0003698.1,Cl0005193.1,Cl0009781.1,Cl0012041.1,Cl0017014.1,Cl0017750.1,Cl0019146.1,Cl0022536.1,Cl0030831.1,Cl0030897.1,Cl0032293.1,Cl0034143.1,Cl0034343.1,Cl0034544.1,Cl0023487.1,Cl0027349.1,Cl0005315.1,Cl0000143.1,Cl0000305.1,Cl0000435.1,Cl0000596.1,Cl0001108.1,Cl0003737.1,Cl0003865.1,Cl0005762.1,Cl0007264.1,Cl0007545.1,Cl0009859.1,Cl0009867.1,Cl0010357.1,Cl0011113.1,Cl0…
	GO:0016682	oxidoreductase activity, acting on diphenols and related substances as donors, oxygen as acceptor	MF	2.00824e-20	2.24722e-17	31	62	2493	37225	Over	5	Cl0000143.1,Cl0000305.1,Cl0000435.1,Cl0000596.1,Cl0001108.1,Cl0003737.1,Cl0003865.1,Cl0005762.1,Cl0007264.1,Cl0007545.1,Cl0009859.1,Cl0009867.1,Cl0010357.1,Cl0011113.1,Cl0013965.1,Cl0014599.1,Cl0019968.1,Cl0022644.1,Cl0024604.1,Cl0024702.1,Cl0024818.1,Cl0026292.1,Cl0026420.1,Cl0027499.1,Cl0028789.1,Cl0030408.1,Cl0032976.1,Cl0033705.1,Cl0034866.1,Cl0035947.1,Cl0003788.1
	GO:0016165	linoleate 13S-lipoxygenase activity	MF	2.29955e-19	2.5732e-16	24	38	2493	37225	Over	6	Cl0000590.1,Cl0001218.1,Cl0001938.1,Cl0002863.1,Cl0005250.1,Cl0006784.1,Cl0006985.1,Cl0010649.1,Cl0013294.1,Cl0014368.1,Cl0017675.1,Cl0019046.1,Cl0019635.1,Cl0019831.1,Cl0024093.1,Cl0026646.1,Cl0027437.1,Cl0028159.1,Cl0028728.1,Cl0031945.1,Cl0032398.1,Cl0032669.1,Cl0034130.1,Cl0036312.1
	GO:0031982	vesicle	CC	6.38196e-19	7.14141e-16	80	398	2493	37225	Over	3	Cl0001055.1,Cl0007242.1,Cl0008412.1,Cl0010084.1,Cl0014487.1,Cl0019037.1,Cl0021832.1,Cl0024546.1,Cl0026244.1,Cl0034886.1,Cl0035748.1,Cl0036225.1,Cl0001330.1,Cl0003137.1,Cl0003698.1,Cl0004833.1,Cl0005193.1,Cl0009781.1,Cl0012041.1,Cl0013022.1,Cl0014376.1,Cl0017014.1,Cl0017750.1,Cl0019146.1,Cl0020371.1,Cl0024463.1,Cl0029851.1,Cl0030831.1,Cl0030897.1,Cl0032293.1,Cl0032606.1,Cl0034343.1,Cl0034544.1,Cl0…
	GO:0016023	cytoplasmic membrane-bounded vesicle	CC	5.14768e-18	5.76025e-15	78	395	2493	37225	Over	5	Cl0001055.1,Cl0007242.1,Cl0008412.1,Cl0010084.1,Cl0014487.1,Cl0019037.1,Cl0021832.1,Cl0024546.1,Cl0026244.1,Cl0034886.1,Cl0035748.1,Cl0036225.1,Cl0001330.1,Cl0003137.1,Cl0003698.1,Cl0004833.1,Cl0005193.1,Cl0009781.1,Cl0012041.1,Cl0013022.1,Cl0014376.1,Cl0017014.1,Cl0017750.1,Cl0019146.1,Cl0020371.1,Cl0024463.1,Cl0029851.1,Cl0030831.1,Cl0030897.1,Cl0032293.1,Cl0032606.1,Cl0034343.1,Cl0034544.1,Cl0…
	GO:0048046	apoplast	CC	2.09671e-17	2.34622e-14	54	217	2493	37225	Over	3	Cl0000143.1,Cl0000305.1,Cl0000435.1,Cl0000596.1,Cl0001108.1,Cl0003737.1,Cl0003865.1,Cl0005762.1,Cl0007264.1,Cl0007545.1,Cl0009859.1,Cl0009867.1,Cl0010357.1,Cl0011113.1,Cl0014599.1,Cl0019968.1,Cl0022644.1,Cl0024604.1,Cl0024702.1,Cl0026292.1,Cl0026420.1,Cl0027499.1,Cl0028789.1,Cl0030408.1,Cl0032976.1,Cl0033705.1,Cl0034866.1,Cl0035947.1,Cl0000404.1,Cl0000771.1,Cl0005356.1,Cl0006637.1,Cl0006755.1,Cl0…
	GO:0030570	pectate lyase activity	MF	2.10451e-17	2.35494e-14	16	18	2493	37225	Over	6	Cl0000214.1,Cl0003375.1,Cl0010347.1,Cl0016797.1,Cl0016897.1,Cl0020151.1,Cl0020471.1,Cl0022650.1,Cl0031191.1,Cl0031492.1,Cl0032086.1,Cl0032961.2,Cl0034743.1,Cl0035479.1,Cl0036058.1,Cl0036984.1
	GO:0016684	oxidoreductase activity, acting on peroxide as acceptor	MF	2.15165e-17	2.40769e-14	52	203	2493	37225	Over	4	Cl0000401.1,Cl0000544.1,Cl0000960.1,Cl0001008.1,Cl0001055.1,Cl0001392.1,Cl0002696.1,Cl0002890.1,Cl0006825.1,Cl0007242.1,Cl0008412.1,Cl0009049.1,Cl0009794.1,Cl0010061.1,Cl0010084.1,Cl0012892.1,Cl0013846.1,Cl0014487.1,Cl0015465.1,Cl0016088.1,Cl0018901.1,Cl0019784.1,Cl0021061.1,Cl0021732.1,Cl0021832.1,Cl0022176.1,Cl0022756.1,Cl0024546.1,Cl0026244.1,Cl0032601.1,Cl0032932.1,Cl0033919.1,Cl0034886.1,Cl0…
	GO:0008667	2,3-dihydro-2,3-dihydroxybenzoate dehydrogenase activity	MF	3.52863e-17	3.94854e-14	14	14	2493	37225	Over	6	Cl0010232.1,Cl0010819.1,Cl0011955.1,Cl0013793.1,Cl0015286.1,Cl0016053.1,Cl0017699.1,Cl0021888.1,Cl0022086.1,Cl0022368.1,Cl0024641.1,Cl0026953.1,Cl0027148.1,Cl0028555.1
	GO:0019290	siderophore biosynthetic process	BP	3.52863e-17	3.94854e-14	14	14	2493	37225	Over	5	Cl0010232.1,Cl0010819.1,Cl0011955.1,Cl0013793.1,Cl0015286.1,Cl0016053.1,Cl0017699.1,Cl0021888.1,Cl0022086.1,Cl0022368.1,Cl0024641.1,Cl0026953.1,Cl0027148.1,Cl0028555.1
	GO:0004601	peroxidase activity	MF	8.39681e-17	9.39603e-14	51	202	2493	37225	Over	3	Cl0000401.1,Cl0000544.1,Cl0000960.1,Cl0001008.1,Cl0001055.1,Cl0001392.1,Cl0002696.1,Cl0002890.1,Cl0006825.1,Cl0007242.1,Cl0008412.1,Cl0009049.1,Cl0009794.1,Cl0010061.1,Cl0010084.1,Cl0012892.1,Cl0013846.1,Cl0014487.1,Cl0015465.1,Cl0016088.1,Cl0018901.1,Cl0019784.1,Cl0021061.1,Cl0021732.1,Cl0021832.1,Cl0022176.1,Cl0022756.1,Cl0024546.1,Cl0026244.1,Cl0032601.1,Cl0032932.1,Cl0033919.1,Cl0034886.1,Cl0…
	GO:0047782	coniferin beta-glucosidase activity	MF	5.85575e-16	6.55259e-13	16	20	2493	37225	Over	8	Cl0001330.1,Cl0003137.1,Cl0003698.1,Cl0005193.1,Cl0009781.1,Cl0012041.1,Cl0017014.1,Cl0017750.1,Cl0019146.1,Cl0022536.1,Cl0030831.1,Cl0030897.1,Cl0032293.1,Cl0034143.1,Cl0034343.1,Cl0034544.1
	GO:0006511	ubiquitin-dependent protein catabolic process	BP	1.29624e-15	1.4505e-12	46	179	2493	37225	Over	8	Cl0002298.1,Cl0004078.1,Cl0004408.1,Cl0005374.1,Cl0005416.1,Cl0007333.1,Cl0011727.1,Cl0012924.1,Cl0014761.1,Cl0018203.1,Cl0018726.1,Cl0019891.1,Cl0020996.2,Cl0022832.1,Cl0023598.1,Cl0026811.2,Cl0030045.1,Cl0032888.1,Cl0033977.1,Cl0036579.1,Cl0001073.1,Cl0003591.1,Cl0004228.1,Cl0005632.1,Cl0006401.1,Cl0007755.1,Cl0009682.1,Cl0014823.1,Cl0016452.1,Cl0020355.1,Cl0025227.1,Cl0029599.1,Cl0034131.1,Cl0…
	GO:0031407	oxylipin metabolic process	BP	1.69756e-15	1.89957e-12	25	55	2493	37225	Over	6	Cl0000590.1,Cl0001218.1,Cl0001938.1,Cl0002863.1,Cl0005250.1,Cl0006784.1,Cl0006985.1,Cl0010649.1,Cl0013294.1,Cl0014368.1,Cl0017675.1,Cl0019046.1,Cl0019635.1,Cl0019831.1,Cl0024093.1,Cl0026646.1,Cl0027437.1,Cl0028159.1,Cl0028728.1,Cl0031945.1,Cl0032398.1,Cl0032669.1,Cl0034130.1,Cl0036312.1,Cl0003676.1
	GO:0008422	beta-glucosidase activity	MF	1.92849e-15	2.15798e-12	21	38	2493	37225	Over	7	Cl0001330.1,Cl0003137.1,Cl0003698.1,Cl0005193.1,Cl0007167.1,Cl0007459.1,Cl0009781.1,Cl0012041.1,Cl0017014.1,Cl0017750.1,Cl0019146.1,Cl0020371.1,Cl0022536.1,Cl0026312.1,Cl0030831.1,Cl0030897.1,Cl0031842.1,Cl0032293.1,Cl0034143.1,Cl0034343.1,Cl0034544.1
	GO:0016702	oxidoreductase activity, acting on single donors with incorporation of moleClr oxygen, incorporation of two atoms of oxygen	MF	9.36479e-15	1.04792e-11	29	79	2493	37225	Over	5	Cl0000590.1,Cl0001218.1,Cl0001938.1,Cl0002863.1,Cl0005250.1,Cl0006234.1,Cl0006784.1,Cl0006985.1,Cl0010649.1,Cl0010734.1,Cl0013294.1,Cl0014368.1,Cl0017179.1,Cl0017675.1,Cl0018398.1,Cl0019046.1,Cl0019635.1,Cl0019831.1,Cl0024093.1,Cl0026646.1,Cl0027437.1,Cl0028159.1,Cl0028728.1,Cl0030312.1,Cl0031945.1,Cl0032398.1,Cl0032669.1,Cl0034130.1,Cl0036312.1
	GO:0044248	cellular catabolic process	BP	1.04893e-14	1.17375e-11	124	895	2493	37225	Over	4	Cl0009049.1,Cl0019784.1,Cl0000200.1,Cl0002596.1,Cl0004693.1,Cl0004936.1,Cl0004953.1,Cl0005315.1,Cl0012456.1,Cl0013136.1,Cl0013347.1,Cl0015065.1,Cl0016230.1,Cl0017982.1,Cl0018087.1,Cl0018348.1,Cl0018728.1,Cl0019014.1,Cl0019875.1,Cl0020553.2,Cl0021037.1,Cl0022583.1,Cl0024002.1,Cl0026998.1,Cl0027035.1,Cl0027211.1,Cl0027829.1,Cl0030566.1,Cl0033669.1,Cl0000143.1,Cl0000305.1,Cl0000435.1,Cl0000596.1,Cl0…
	GO:0031408	oxylipin biosynthetic process	BP	1.16582e-14	1.30455e-11	24	54	2493	37225	Over	7	Cl0000590.1,Cl0001218.1,Cl0001938.1,Cl0002863.1,Cl0005250.1,Cl0006784.1,Cl0006985.1,Cl0010649.1,Cl0013294.1,Cl0014368.1,Cl0017675.1,Cl0019046.1,Cl0019635.1,Cl0019831.1,Cl0024093.1,Cl0026646.1,Cl0027437.1,Cl0028159.1,Cl0028728.1,Cl0031945.1,Cl0032398.1,Cl0032669.1,Cl0034130.1,Cl0036312.1
	GO:0044550	secondary metabolite biosynthetic process	BP	1.25481e-14	1.40413e-11	44	175	2493	37225	Over	5	Cl0001330.1,Cl0003137.1,Cl0003698.1,Cl0005193.1,Cl0009781.1,Cl0012041.1,Cl0017014.1,Cl0017750.1,Cl0019146.1,Cl0022536.1,Cl0030831.1,Cl0030897.1,Cl0032293.1,Cl0034143.1,Cl0034343.1,Cl0034544.1,Cl0023487.1,Cl0027349.1,Cl0005315.1,Cl0005356.1,Cl0004336.2,Cl0021951.1,Cl0028426.1,Cl0033438.1,Cl0010232.1,Cl0010819.1,Cl0011955.1,Cl0013793.1,Cl0015286.1,Cl0016053.1,Cl0017699.1,Cl0021888.1,Cl0022086.1,Cl0…
	GO:0016762	xyloglucan:xyloglucosyl transferase activity	MF	1.28074e-14	1.43315e-11	25	59	2493	37225	Over	6	Cl0000404.1,Cl0000771.1,Cl0005356.1,Cl0006637.1,Cl0006755.1,Cl0007123.1,Cl0008218.1,Cl0008303.1,Cl0008980.1,Cl0012088.1,Cl0012145.1,Cl0013691.1,Cl0015949.1,Cl0016745.1,Cl0019928.1,Cl0020639.1,Cl0023676.1,Cl0025042.1,Cl0028257.1,Cl0028553.1,Cl0030294.1,Cl0030440.1,Cl0031396.1,Cl0035754.1,Cl0036914.1
	GO:0015198	oligopeptide transporter activity	MF	2.6408e-14	2.95506e-11	15	20	2493	37225	Over	5	Cl0001252.6,Cl0005365.1,Cl0012967.1,Cl0016181.1,Cl0022380.1,Cl0033834.1,Cl0033911.1,Cl0035094.1,Cl0004677.1,Cl0010246.1,Cl0019836.1,Cl0025324.1,Cl0026395.1,Cl0029744.1,Cl0035380.1
	GO:0005488	binding	MF	3.56821e-14	3.99283e-11	755	8909	2493	37225	Over	2	Cl0005104.1,Cl0011689.1,Cl0012011.1,Cl0014288.1,Cl0022363.1,Cl0026809.1,Cl0031497.1,Cl0000401.1,Cl0000544.1,Cl0000960.1,Cl0001008.1,Cl0001055.1,Cl0001392.1,Cl0002696.1,Cl0002890.1,Cl0006825.1,Cl0007242.1,Cl0008412.1,Cl0009049.1,Cl0009794.1,Cl0010061.1,Cl0010084.1,Cl0010614.1,Cl0010756.1,Cl0012892.1,Cl0013846.1,Cl0014487.1,Cl0014766.1,Cl0015465.1,Cl0016088.1,Cl0018901.1,Cl0019037.1,Cl0019784.1,Cl0…
	GO:0005576	extracellular region	CC	1.20602e-13	1.34954e-10	78	471	2493	37225	Over	2	Cl0009049.1,Cl0019784.1,Cl0003375.1,Cl0010347.1,Cl0016897.1,Cl0031191.1,Cl0032086.1,Cl0034743.1,Cl0000143.1,Cl0000305.1,Cl0000435.1,Cl0000596.1,Cl0001108.1,Cl0002420.1,Cl0003737.1,Cl0003865.1,Cl0005762.1,Cl0007264.1,Cl0007545.1,Cl0009859.1,Cl0009867.1,Cl0010357.1,Cl0011113.1,Cl0014599.1,Cl0019968.1,Cl0022644.1,Cl0024604.1,Cl0024702.1,Cl0026292.1,Cl0026420.1,Cl0027499.1,Cl0027817.1,Cl0028789.1,Cl0…
	GO:0005507	copper ion binding	MF	3.05941e-13	3.42348e-10	39	154	2493	37225	Over	7	Cl0000143.1,Cl0000305.1,Cl0000435.1,Cl0000596.1,Cl0001108.1,Cl0003737.1,Cl0003865.1,Cl0005762.1,Cl0007264.1,Cl0007545.1,Cl0009859.1,Cl0009867.1,Cl0010357.1,Cl0011113.1,Cl0014599.1,Cl0019968.1,Cl0022644.1,Cl0024604.1,Cl0024702.1,Cl0026292.1,Cl0026420.1,Cl0027499.1,Cl0028789.1,Cl0030408.1,Cl0032976.1,Cl0033705.1,Cl0034866.1,Cl0035947.1,Cl0015234.1,Cl0015884.1,Cl0017843.1,Cl0020271.1,Cl0024118.1,Cl0…
	GO:0005618	cell wall	CC	1.08322e-12	1.21212e-09	63	354	2493	37225	Over	4	Cl0004833.1,Cl0008789.1,Cl0013698.1,Cl0015631.1,Cl0021162.1,Cl0021276.1,Cl0024463.1,Cl0034985.1,Cl0035915.1,Cl0004408.1,Cl0005416.1,Cl0007333.1,Cl0026811.2,Cl0036579.1,Cl0022440.1,Cl0000404.1,Cl0000771.1,Cl0005356.1,Cl0006637.1,Cl0006755.1,Cl0007123.1,Cl0008218.1,Cl0008303.1,Cl0008980.1,Cl0012088.1,Cl0012145.1,Cl0013691.1,Cl0015949.1,Cl0016745.1,Cl0019928.1,Cl0020639.1,Cl0023676.1,Cl0025042.1,Cl0…
	GO:0006518	peptide metabolic process	BP	1.54171e-12	1.72517e-09	19	40	2493	37225	Over	5	Cl0010232.1,Cl0010819.1,Cl0011955.1,Cl0013793.1,Cl0015286.1,Cl0016053.1,Cl0017699.1,Cl0021888.1,Cl0022086.1,Cl0022368.1,Cl0024641.1,Cl0026953.1,Cl0027148.1,Cl0028555.1,Cl0006961.1,Cl0012631.1,Cl0020054.1,Cl0031390.1,Cl0032578.1
	GO:0004364	glutathione transferase activity	MF	6.75502e-12	7.55887e-09	14	22	2493	37225	Over	5	Cl0002914.1,Cl0003617.1,Cl0006174.1,Cl0008351.1,Cl0014872.1,Cl0018390.1,Cl0018441.1,Cl0020378.1,Cl0026222.1,Cl0029997.1,Cl0031820.1,Cl0035046.1,Cl0035397.1,Cl0035991.1
	GO:0022627	cytosolic small ribosomal subunit	CC	1.57932e-10	1.76725e-07	20	55	2493	37225	Over	6	Cl0005807.1,Cl0032074.1,Cl0033683.1,Cl0001754.1,Cl0012482.1,Cl0013283.1,Cl0014472.1,Cl0018311.1,Cl0019258.1,Cl0024164.1,Cl0025984.1,Cl0027031.1,Cl0028208.1,Cl0029039.1,Cl0029415.1,Cl0029971.1,Cl0030251.1,Cl0033354.1,Cl0035714.1,Cl0035735.1
	GO:0016206	catechol O-methyltransferase activity	MF	2.51319e-10	2.81226e-07	9	10	2493	37225	Over	7	Cl0003469.1,Cl0004182.1,Cl0005899.1,Cl0009761.1,Cl0015622.1,Cl0026175.1,Cl0033636.1,Cl0033933.1,Cl0035275.1
	GO:0043200	response to amino acid	BP	4.23094e-10	4.73442e-07	10	13	2493	37225	Over	5	Cl0004677.1,Cl0010246.1,Cl0014841.1,Cl0019836.1,Cl0021350.1,Cl0025324.1,Cl0026395.1,Cl0029744.1,Cl0034200.1,Cl0035380.1
	GO:0009057	macromolecule catabolic process	BP	4.99084e-10	5.58475e-07	57	351	2493	37225	Over	5	Cl0031842.1,Cl0002298.1,Cl0004078.1,Cl0004408.1,Cl0005374.1,Cl0005416.1,Cl0007333.1,Cl0011727.1,Cl0012924.1,Cl0014761.1,Cl0018203.1,Cl0018726.1,Cl0019891.1,Cl0020996.2,Cl0022832.1,Cl0023598.1,Cl0026811.2,Cl0030045.1,Cl0032888.1,Cl0033977.1,Cl0036579.1,Cl0006466.1,Cl0014945.1,Cl0016866.1,Cl0017697.1,Cl0018041.1,Cl0026099.1,Cl0029511.1,Cl0032011.1,Cl0033435.1,Cl0034918.1,Cl0001073.1,Cl0003591.1,Cl0…
	GO:0009056	catabolic process	BP	7.55737e-10	8.45669e-07	133	1157	2493	37225	Over	3	Cl0009049.1,Cl0019784.1,Cl0031842.1,Cl0000200.1,Cl0002596.1,Cl0004693.1,Cl0004936.1,Cl0004953.1,Cl0005315.1,Cl0012456.1,Cl0013136.1,Cl0013347.1,Cl0015065.1,Cl0016230.1,Cl0017982.1,Cl0018087.1,Cl0018348.1,Cl0018728.1,Cl0019014.1,Cl0019875.1,Cl0020553.2,Cl0021037.1,Cl0022583.1,Cl0024002.1,Cl0026998.1,Cl0027035.1,Cl0027211.1,Cl0027829.1,Cl0030566.1,Cl0033669.1,Cl0000143.1,Cl0000305.1,Cl0000435.1,Cl0…
	GO:0031625	ubiquitin protein ligase binding	MF	1.00969e-09	1.12984e-06	11	17	2493	37225	Over	6	Cl0007571.4,Cl0007630.1,Cl0010266.1,Cl0013581.1,Cl0016535.1,Cl0018959.1,Cl0019935.1,Cl0025850.1,Cl0030785.1,Cl0034703.1,Cl0035892.1
	GO:0008447	L-ascorbate oxidase activity	MF	2.43803e-09	2.72816e-06	11	18	2493	37225	Over	6	Cl0000143.1,Cl0000435.1,Cl0000596.1,Cl0003737.1,Cl0007264.1,Cl0009859.1,Cl0014599.1,Cl0024604.1,Cl0026420.1,Cl0028789.1,Cl0032976.1
	GO:0051920	peroxiredoxin activity	MF	2.43803e-09	2.72816e-06	11	18	2493	37225	Over	5	Cl0000099.1,Cl0004686.1,Cl0008241.1,Cl0009751.1,Cl0018234.1,Cl0022060.1,Cl0025971.1,Cl0030147.1,Cl0030336.1,Cl0035469.1,Cl0035669.1
	GO:0043167	ion binding	MF	2.6329e-09	2.94622e-06	373	4182	2493	37225	Over	3	Cl0000401.1,Cl0000960.1,Cl0001392.1,Cl0002696.1,Cl0002890.1,Cl0007242.1,Cl0008412.1,Cl0009049.1,Cl0013846.1,Cl0014487.1,Cl0015465.1,Cl0016088.1,Cl0018901.1,Cl0019784.1,Cl0021061.1,Cl0021832.1,Cl0022176.1,Cl0022756.1,Cl0024546.1,Cl0026244.1,Cl0032601.1,Cl0032932.1,Cl0033919.1,Cl0034886.1,Cl0035748.1,Cl0036140.1,Cl0036225.1,Cl0036756.1,Cl0004833.1,Cl0031842.1,Cl0017084.1,Cl0011247.1,Cl0011770.1,Cl0…
	GO:0009809	lignin biosynthetic process	BP	2.79056e-09	3.12264e-06	17	46	2493	37225	Over	6	Cl0001330.1,Cl0003137.1,Cl0003698.1,Cl0005193.1,Cl0009781.1,Cl0012041.1,Cl0017014.1,Cl0017750.1,Cl0019146.1,Cl0022536.1,Cl0030831.1,Cl0030897.1,Cl0032293.1,Cl0034143.1,Cl0034343.1,Cl0034544.1,Cl0005315.1
	GO:0006857	oligopeptide transport	BP	3.25761e-09	3.64526e-06	18	52	2493	37225	Over	6	Cl0001252.6,Cl0005365.1,Cl0005614.1,Cl0012967.1,Cl0015053.1,Cl0016181.1,Cl0022264.1,Cl0022380.1,Cl0033834.1,Cl0033911.1,Cl0035094.1,Cl0004677.1,Cl0010246.1,Cl0019836.1,Cl0025324.1,Cl0026395.1,Cl0029744.1,Cl0035380.1
	GO:0015935	small ribosomal subunit	CC	3.50638e-09	3.92364e-06	26	104	2493	37225	Over	5	Cl0005807.1,Cl0032074.1,Cl0033683.1,Cl0001754.1,Cl0012482.1,Cl0013283.1,Cl0014472.1,Cl0018311.1,Cl0019258.1,Cl0024164.1,Cl0025984.1,Cl0027031.1,Cl0028208.1,Cl0029039.1,Cl0029415.1,Cl0029971.1,Cl0030251.1,Cl0033354.1,Cl0035714.1,Cl0035735.1,Cl0007539.1,Cl0008331.1,Cl0014924.1,Cl0020100.1,Cl0030562.1,Cl0032130.1
	GO:1901575	organic substance catabolic process	BP	5.24786e-09	5.87236e-06	122	1067	2493	37225	Over	4	Cl0031842.1,Cl0000200.1,Cl0002596.1,Cl0004693.1,Cl0004936.1,Cl0004953.1,Cl0005315.1,Cl0012456.1,Cl0013136.1,Cl0013347.1,Cl0015065.1,Cl0016230.1,Cl0017982.1,Cl0018087.1,Cl0018348.1,Cl0018728.1,Cl0019014.1,Cl0019875.1,Cl0020553.2,Cl0021037.1,Cl0022583.1,Cl0024002.1,Cl0026998.1,Cl0027035.1,Cl0027211.1,Cl0027829.1,Cl0030566.1,Cl0033669.1,Cl0000143.1,Cl0000305.1,Cl0000435.1,Cl0000596.1,Cl0001108.1,Cl0…
	GO:0046914	transition metal ion binding	MF	5.66212e-09	6.33591e-06	121	1057	2493	37225	Over	6	Cl0029393.1,Cl0033624.1,Cl0035229.1,Cl0003263.1,Cl0004720.1,Cl0009033.1,Cl0012960.1,Cl0013688.1,Cl0014149.1,Cl0015060.1,Cl0016653.1,Cl0022114.1,Cl0022300.1,Cl0023714.1,Cl0024051.1,Cl0026065.1,Cl0030167.1,Cl0031698.1,Cl0034633.1,Cl0035442.1,Cl0035640.1,Cl0000143.1,Cl0000305.1,Cl0000435.1,Cl0000596.1,Cl0001108.1,Cl0003737.1,Cl0003865.1,Cl0005762.1,Cl0007264.1,Cl0007545.1,Cl0009859.1,Cl0009867.1,Cl0…
	GO:0008429	phosphatidylethanolamine binding	MF	5.9951e-09	6.70852e-06	7	7	2493	37225	Over	5	Cl0000986.1,Cl0017497.1,Cl0019194.1,Cl0029244.1,Cl0030791.1,Cl0032996.1,Cl0033584.1
	GO:0006979	response to oxidative stress	BP	1.3183e-08	1.47518e-05	48	297	2493	37225	Over	4	Cl0000401.1,Cl0000544.1,Cl0000960.1,Cl0001008.1,Cl0001055.1,Cl0001392.1,Cl0002696.1,Cl0002890.1,Cl0006825.1,Cl0007242.1,Cl0008412.1,Cl0009049.1,Cl0009794.1,Cl0010061.1,Cl0010084.1,Cl0012892.1,Cl0013846.1,Cl0014487.1,Cl0015465.1,Cl0016088.1,Cl0018901.1,Cl0019784.1,Cl0019820.1,Cl0021061.1,Cl0021732.1,Cl0021832.1,Cl0022176.1,Cl0022756.1,Cl0024546.1,Cl0026244.1,Cl0032601.1,Cl0032932.1,Cl0033919.1,Cl0…
	GO:0019439	aromatic compound catabolic process	BP	1.93409e-08	2.16424e-05	58	397	2493	37225	Over	5	Cl0000200.1,Cl0002596.1,Cl0004693.1,Cl0004936.1,Cl0004953.1,Cl0005315.1,Cl0012456.1,Cl0013136.1,Cl0013347.1,Cl0015065.1,Cl0016230.1,Cl0017982.1,Cl0018087.1,Cl0018348.1,Cl0018728.1,Cl0019014.1,Cl0019875.1,Cl0020553.2,Cl0021037.1,Cl0022583.1,Cl0024002.1,Cl0026998.1,Cl0027035.1,Cl0027211.1,Cl0027829.1,Cl0030566.1,Cl0033669.1,Cl0000143.1,Cl0000305.1,Cl0000435.1,Cl0000596.1,Cl0001108.1,Cl0003737.1,Cl0…
	GO:0016887	ATPase activity	MF	2.46797e-08	2.76166e-05	64	460	2493	37225	Over	8	Cl0000200.1,Cl0002596.1,Cl0004693.1,Cl0004936.1,Cl0004953.1,Cl0005315.1,Cl0012456.1,Cl0013136.1,Cl0013347.1,Cl0013408.1,Cl0014934.1,Cl0015065.1,Cl0016230.1,Cl0017982.1,Cl0018087.1,Cl0018348.1,Cl0018728.1,Cl0019014.1,Cl0019875.1,Cl0020553.2,Cl0021037.1,Cl0022583.1,Cl0024002.1,Cl0024288.1,Cl0025203.1,Cl0026998.1,Cl0027035.1,Cl0027211.1,Cl0027829.1,Cl0030566.1,Cl0033669.1,Cl0037187.1,Cl0000595.1,Cl0…
	GO:0016835	carbon-oxygen lyase activity	MF	2.51856e-08	2.81826e-05	35	186	2493	37225	Over	4	Cl0000214.1,Cl0003375.1,Cl0010347.1,Cl0016797.1,Cl0016897.1,Cl0020151.1,Cl0020471.1,Cl0022650.1,Cl0031191.1,Cl0031492.1,Cl0032086.1,Cl0032961.2,Cl0034743.1,Cl0035479.1,Cl0036058.1,Cl0036984.1,Cl0000479.1,Cl0001027.1,Cl0004492.1,Cl0006490.1,Cl0012138.1,Cl0016003.1,Cl0017420.1,Cl0017475.1,Cl0018118.1,Cl0018826.1,Cl0019489.1,Cl0021234.1,Cl0022462.1,Cl0030777.2,Cl0031684.1,Cl0034232.1,Cl0035467.1,Cl0…
	GO:0009693	ethylene biosynthetic process	BP	4.20316e-08	4.70334e-05	11	22	2493	37225	Over	6	Cl0014761.1,Cl0018203.1,Cl0019891.1,Cl0022832.1,Cl0030045.1,Cl0004048.1,Cl0025030.1,Cl0026282.1,Cl0033796.1,Cl0035473.1,Cl0035679.1
	GO:0008061	chitin binding	MF	4.73829e-08	5.30214e-05	10	18	2493	37225	Over	4	Cl0006466.1,Cl0014945.1,Cl0016866.1,Cl0017697.1,Cl0018041.1,Cl0026099.1,Cl0029511.1,Cl0032011.1,Cl0033435.1,Cl0034918.1
	GO:0006200	ATP catabolic process	BP	6.95382e-08	7.78133e-05	30	151	2493	37225	Over	8	Cl0000200.1,Cl0002596.1,Cl0004693.1,Cl0004936.1,Cl0004953.1,Cl0005315.1,Cl0012456.1,Cl0013136.1,Cl0013347.1,Cl0015065.1,Cl0016230.1,Cl0017982.1,Cl0018087.1,Cl0018348.1,Cl0018728.1,Cl0019014.1,Cl0019875.1,Cl0020553.2,Cl0021037.1,Cl0022583.1,Cl0024002.1,Cl0026998.1,Cl0027035.1,Cl0027211.1,Cl0027829.1,Cl0030566.1,Cl0033669.1,Cl0010400.1,Cl0009628.1,Cl0021285.1
	GO:0016998	cell wall macromolecule catabolic process	BP	7.56598e-08	8.46633e-05	11	23	2493	37225	Over	5	Cl0006466.1,Cl0014945.1,Cl0016866.1,Cl0017697.1,Cl0018041.1,Cl0026099.1,Cl0029511.1,Cl0032011.1,Cl0033435.1,Cl0034918.1,Cl0020464.1
	GO:0052736	beta-glucanase activity	MF	8.97192e-08	0.000100396	6	6	2493	37225	Over	6	Cl0000771.1,Cl0005356.1,Cl0015949.1,Cl0016745.1,Cl0030440.1,Cl0020464.1
	GO:0044036	cell wall macromolecule metabolic process	BP	9.75001e-08	0.000109103	23	98	2493	37225	Over	4	Cl0005315.1,Cl0006466.1,Cl0014945.1,Cl0016866.1,Cl0017697.1,Cl0018041.1,Cl0026099.1,Cl0029511.1,Cl0032011.1,Cl0033435.1,Cl0034918.1,Cl0007116.1,Cl0008680.1,Cl0013373.1,Cl0013398.1,Cl0015376.1,Cl0016843.1,Cl0017222.1,Cl0030004.1,Cl0030814.1,Cl0031523.1,Cl0002519.1,Cl0020464.1
	GO:1901361	organic cyclic compound catabolic process	BP	1.0168e-07	0.00011378	58	416	2493	37225	Over	5	Cl0000200.1,Cl0002596.1,Cl0004693.1,Cl0004936.1,Cl0004953.1,Cl0005315.1,Cl0012456.1,Cl0013136.1,Cl0013347.1,Cl0015065.1,Cl0016230.1,Cl0017982.1,Cl0018087.1,Cl0018348.1,Cl0018728.1,Cl0019014.1,Cl0019875.1,Cl0020553.2,Cl0021037.1,Cl0022583.1,Cl0024002.1,Cl0026998.1,Cl0027035.1,Cl0027211.1,Cl0027829.1,Cl0030566.1,Cl0033669.1,Cl0000143.1,Cl0000305.1,Cl0000435.1,Cl0000596.1,Cl0001108.1,Cl0003737.1,Cl0…
	GO:0042545	cell wall modification	BP	1.06511e-07	0.000119186	19	70	2493	37225	Over	5	Cl0022363.1,Cl0004936.1,Cl0001754.1,Cl0012482.1,Cl0013283.1,Cl0014472.1,Cl0018311.1,Cl0019258.1,Cl0024164.1,Cl0025984.1,Cl0027031.1,Cl0028208.1,Cl0029039.1,Cl0029415.1,Cl0029971.1,Cl0030251.1,Cl0033354.1,Cl0035714.1,Cl0035735.1
	GO:0006855	drug transmembrane transport	BP	1.18068e-07	0.000132118	15	45	2493	37225	Over	5	Cl0005315.1,Cl0001418.1,Cl0002489.1,Cl0005903.1,Cl0007788.1,Cl0010516.2,Cl0011257.1,Cl0012722.1,Cl0018704.1,Cl0018918.1,Cl0025247.1,Cl0026043.1,Cl0029589.1,Cl0030298.1,Cl0031211.1
	GO:0071554	cell wall organization or biogenesis	BP	1.39047e-07	0.000155593	45	291	2493	37225	Over	3	Cl0022363.1,Cl0004936.1,Cl0005315.1,Cl0006466.1,Cl0014945.1,Cl0016866.1,Cl0017697.1,Cl0018041.1,Cl0026099.1,Cl0029511.1,Cl0032011.1,Cl0033435.1,Cl0034918.1,Cl0007116.1,Cl0008680.1,Cl0013373.1,Cl0013398.1,Cl0015376.1,Cl0016843.1,Cl0017222.1,Cl0030004.1,Cl0030814.1,Cl0031523.1,Cl0002519.1,Cl0001252.6,Cl0016181.1,Cl0035094.1,Cl0001754.1,Cl0012482.1,Cl0013283.1,Cl0014472.1,Cl0018311.1,Cl0019258.1,Cl0…
	GO:0009733	response to auxin	BP	1.75676e-07	0.000196582	23	101	2493	37225	Over	5	Cl0002290.1,Cl0005104.1,Cl0005211.1,Cl0011689.1,Cl0012011.1,Cl0013157.1,Cl0013323.1,Cl0014288.1,Cl0026809.1,Cl0031497.1,Cl0016740.1,Cl0022300.1,Cl0025809.1,Cl0028503.1,Cl0034399.1,Cl0004936.1,Cl0014761.1,Cl0018203.1,Cl0019891.1,Cl0022832.1,Cl0030045.1,Cl0033626.1,Cl0035561.1
	GO:0009699	phenylpropanoid biosynthetic process	BP	5.28585e-07	0.000591487	23	107	2493	37225	Over	5	Cl0001330.1,Cl0003137.1,Cl0003698.1,Cl0005193.1,Cl0009781.1,Cl0012041.1,Cl0017014.1,Cl0017750.1,Cl0019146.1,Cl0022536.1,Cl0030831.1,Cl0030897.1,Cl0032293.1,Cl0034143.1,Cl0034343.1,Cl0034544.1,Cl0023487.1,Cl0027349.1,Cl0005315.1,Cl0004336.2,Cl0021951.1,Cl0028426.1,Cl0033438.1
	GO:0006032	chitin catabolic process	BP	5.45885e-07	0.000610845	10	22	2493	37225	Over	7	Cl0006466.1,Cl0014945.1,Cl0016866.1,Cl0017697.1,Cl0018041.1,Cl0026099.1,Cl0029511.1,Cl0032011.1,Cl0033435.1,Cl0034918.1
	GO:0004568	chitinase activity	MF	5.67774e-07	0.000635339	11	27	2493	37225	Over	6	Cl0006466.1,Cl0014945.1,Cl0016866.1,Cl0017697.1,Cl0018041.1,Cl0022440.1,Cl0026099.1,Cl0029511.1,Cl0032011.1,Cl0033435.1,Cl0034918.1
	GO:0009055	electron carrier activity	MF	7.90337e-07	0.000884387	47	329	2493	37225	Over	2	Cl0029393.1,Cl0033624.1,Cl0035229.1,Cl0003263.1,Cl0004720.1,Cl0009033.1,Cl0012960.1,Cl0013688.1,Cl0014149.1,Cl0015060.1,Cl0016653.1,Cl0022114.1,Cl0022300.1,Cl0023714.1,Cl0024051.1,Cl0026065.1,Cl0030167.1,Cl0031698.1,Cl0034633.1,Cl0035442.1,Cl0035640.1,Cl0022166.1,Cl0024725.1,Cl0032453.1,Cl0003338.1,Cl0003756.1,Cl0007288.1,Cl0013059.1,Cl0013464.1,Cl0029594.1,Cl0032414.1,Cl0000587.1,Cl0003297.1,Cl0…
	GO:0006508	proteolysis	BP	8.71551e-07	0.000975265	65	518	2493	37225	Over	7	Cl0002298.1,Cl0004078.1,Cl0004408.1,Cl0005374.1,Cl0005416.1,Cl0007333.1,Cl0011727.1,Cl0012924.1,Cl0014761.1,Cl0018203.1,Cl0018726.1,Cl0019891.1,Cl0020996.2,Cl0022832.1,Cl0023598.1,Cl0026811.2,Cl0030045.1,Cl0032888.1,Cl0033977.1,Cl0036579.1,Cl0000414.1,Cl0005934.1,Cl0010810.1,Cl0014033.1,Cl0014381.1,Cl0015807.1,Cl0023317.1,Cl0029612.1,Cl0034083.1,Cl0034874.1,Cl0001073.1,Cl0003591.1,Cl0004228.1,Cl0…
	GO:0044710	single-organism metabolic process	BP	9.13813e-07	0.00102256	361	4255	2493	37225	Over	3	Cl0000401.1,Cl0000544.1,Cl0000960.1,Cl0001008.1,Cl0001055.1,Cl0001392.1,Cl0002696.1,Cl0002890.1,Cl0006825.1,Cl0007242.1,Cl0008412.1,Cl0009049.1,Cl0009794.1,Cl0010061.1,Cl0010084.1,Cl0012892.1,Cl0013846.1,Cl0014487.1,Cl0015465.1,Cl0016088.1,Cl0018901.1,Cl0019784.1,Cl0021061.1,Cl0021732.1,Cl0021832.1,Cl0022176.1,Cl0022756.1,Cl0024546.1,Cl0026244.1,Cl0032601.1,Cl0032932.1,Cl0033919.1,Cl0034886.1,Cl0…
	GO:0033946	xyloglucan-specific endo-beta-1,4-glucanase activity	MF	1.34218e-06	0.0015019	5	5	2493	37225	Over	7	Cl0000771.1,Cl0005356.1,Cl0015949.1,Cl0016745.1,Cl0030440.1
	GO:0051749	indole acetic acid carboxyl methyltransferase activity	MF	1.34218e-06	0.0015019	5	5	2493	37225	Over	6	Cl0002476.1,Cl0008561.1,Cl0013550.1,Cl0015580.1,Cl0019228.1
	GO:0050554	abietadiene synthase activity	MF	1.34218e-06	0.0015019	5	5	2493	37225	Over	6	Cl0017420.1,Cl0019489.1,Cl0021234.1,Cl0030777.2,Cl0031684.1
	GO:0050559	copalyl diphosphate synthase activity	MF	1.34218e-06	0.0015019	5	5	2493	37225	Over	5	Cl0017420.1,Cl0019489.1,Cl0021234.1,Cl0030777.2,Cl0031684.1
	GO:0052678	levopimaradiene synthase activity	MF	1.34218e-06	0.0015019	5	5	2493	37225	Over	6	Cl0017420.1,Cl0019489.1,Cl0021234.1,Cl0030777.2,Cl0031684.1
	GO:0008660	1-aminocyclopropane-1-carboxylate deaminase activity	MF	1.34218e-06	0.0015019	5	5	2493	37225	Over	4	Cl0025030.1,Cl0026282.1,Cl0033796.1,Cl0035473.1,Cl0035679.1
	GO:0019148	D-cysteine desulfhydrase activity	MF	1.34218e-06	0.0015019	5	5	2493	37225	Over	5	Cl0025030.1,Cl0026282.1,Cl0033796.1,Cl0035473.1,Cl0035679.1
	GO:0019447	D-cysteine catabolic process	BP	1.34218e-06	0.0015019	5	5	2493	37225	Over	8	Cl0025030.1,Cl0026282.1,Cl0033796.1,Cl0035473.1,Cl0035679.1
	GO:0044273	sulfur compound catabolic process	BP	1.55542e-06	0.00174052	7	11	2493	37225	Over	5	Cl0004936.1,Cl0020054.1,Cl0025030.1,Cl0026282.1,Cl0033796.1,Cl0035473.1,Cl0035679.1
	GO:0016740	transferase activity	MF	1.86752e-06	0.00208975	308	3576	2493	37225	Over	3	Cl0002004.1,Cl0002914.1,Cl0003617.1,Cl0006038.1,Cl0006174.1,Cl0008351.1,Cl0012348.1,Cl0012916.1,Cl0012963.1,Cl0014668.1,Cl0014872.1,Cl0014959.1,Cl0015925.1,Cl0018390.1,Cl0018441.1,Cl0019350.1,Cl0020115.1,Cl0020261.1,Cl0020318.1,Cl0020378.1,Cl0021320.1,Cl0023687.1,Cl0025112.1,Cl0026222.1,Cl0026381.1,Cl0029365.1,Cl0029997.1,Cl0030784.1,Cl0031273.1,Cl0031820.1,Cl0032301.1,Cl0034285.1,Cl0035046.1,Cl0…
	GO:0016628	oxidoreductase activity, acting on the CH-CH group of donors, NAD or NADP as acceptor	MF	2.03946e-06	0.00228216	21	99	2493	37225	Over	5	Cl0010232.1,Cl0010819.1,Cl0011955.1,Cl0013793.1,Cl0015286.1,Cl0016053.1,Cl0017699.1,Cl0021888.1,Cl0022086.1,Cl0022368.1,Cl0024641.1,Cl0026953.1,Cl0027148.1,Cl0028555.1,Cl0021285.1,Cl0002236.1,Cl0003048.1,Cl0009419.1,Cl0015154.1,Cl0017662.1,Cl0034747.1
	GO:0015238	drug transmembrane transporter activity	MF	5.52008e-06	0.00617697	14	52	2493	37225	Over	4	Cl0001418.1,Cl0002489.1,Cl0005903.1,Cl0007788.1,Cl0010516.2,Cl0011257.1,Cl0012722.1,Cl0018704.1,Cl0018918.1,Cl0025247.1,Cl0026043.1,Cl0029589.1,Cl0030298.1,Cl0031211.1
	GO:0015416	organic phosphonate transmembrane-transporting ATPase activity	MF	5.62274e-06	0.00629185	8	17	2493	37225	Over	5	Cl0002596.1,Cl0004693.1,Cl0015065.1,Cl0016230.1,Cl0019875.1,Cl0022583.1,Cl0027035.1,Cl0033669.1
	GO:0016630	protochlorophyllide reductase activity	MF	6.31566e-06	0.00706722	6	9	2493	37225	Over	6	Cl0002236.1,Cl0003048.1,Cl0009419.1,Cl0015154.1,Cl0017662.1,Cl0034747.1
	GO:0015417	polyamine-transporting ATPase activity	MF	7.6045e-06	0.00850943	5	6	2493	37225	Over	6	Cl0002596.1,Cl0016230.1,Cl0019875.1,Cl0022583.1,Cl0033669.1
	GO:0016647	oxidoreductase activity, acting on the CH-NH group of donors, oxygen as acceptor	MF	7.6045e-06	0.00850943	5	6	2493	37225	Over	5	Cl0015010.1,Cl0015941.1,Cl0024585.1,Cl0028444.1,Cl0036531.1
	GO:0016926	protein desumoylation	BP	9.52456e-06	0.010658	8	18	2493	37225	Over	9	Cl0007116.1,Cl0008680.1,Cl0013398.1,Cl0015376.1,Cl0017222.1,Cl0030004.1,Cl0030814.1,Cl0031523.1
	GO:1901136	carbohydrate derivative catabolic process	BP	1.08788e-05	0.0121734	40	289	2493	37225	Over	5	Cl0000200.1,Cl0002596.1,Cl0004693.1,Cl0004936.1,Cl0004953.1,Cl0005315.1,Cl0012456.1,Cl0013136.1,Cl0013347.1,Cl0015065.1,Cl0016230.1,Cl0017982.1,Cl0018087.1,Cl0018348.1,Cl0018728.1,Cl0019014.1,Cl0019875.1,Cl0020553.2,Cl0021037.1,Cl0022583.1,Cl0024002.1,Cl0026998.1,Cl0027035.1,Cl0027211.1,Cl0027829.1,Cl0030566.1,Cl0033669.1,Cl0006466.1,Cl0014945.1,Cl0016866.1,Cl0017697.1,Cl0018041.1,Cl0026099.1,Cl0…
	GO:0010333	terpene synthase activity	MF	1.27963e-05	0.0143191	17	78	2493	37225	Over	6	Cl0001027.1,Cl0004492.1,Cl0006490.1,Cl0012138.1,Cl0016003.1,Cl0017420.1,Cl0017475.1,Cl0018826.1,Cl0019489.1,Cl0021234.1,Cl0022462.1,Cl0030777.2,Cl0031684.1,Cl0034232.1,Cl0035467.1,Cl0036196.1,Cl0037087.1
	GO:0048510	regulation of timing of transition from vegetative to reproductive phase	BP	1.48882e-05	0.0166599	6	10	2493	37225	Over	6	Cl0000986.1,Cl0017497.1,Cl0019194.1,Cl0029244.1,Cl0030791.1,Cl0032996.1
	GO:0050372	ubiquitin-calmodulin ligase activity	MF	2.00713e-05	0.0224597	4	4	2493	37225	Over	8	Cl0007333.1,Cl0012924.1,Cl0026811.2,Cl0036579.1
	GO:0050269	coniferyl-aldehyde dehydrogenase activity	MF	2.00713e-05	0.0224597	4	4	2493	37225	Over	7	Cl0004336.2,Cl0021951.1,Cl0028426.1,Cl0033438.1
	GO:0047560	3-dehydrosphinganine reductase activity	MF	2.00713e-05	0.0224597	4	4	2493	37225	Over	6	Cl0009221.1,Cl0011955.1,Cl0021888.1,Cl0022368.1
	GO:0042538	hyperosmotic salinity response	BP	2.26158e-05	0.0253071	13	51	2493	37225	Over	6	Cl0026395.1,Cl0000841.1,Cl0000942.1,Cl0001352.1,Cl0002986.1,Cl0003111.1,Cl0003820.1,Cl0006870.1,Cl0008659.1,Cl0017482.1,Cl0017508.1,Cl0018051.1,Cl0033886.1
	GO:0050665	hydrogen peroxide biosynthetic process	BP	2.42869e-05	0.027177	8	20	2493	37225	Over	5	Cl0007116.1,Cl0008680.1,Cl0013398.1,Cl0015376.1,Cl0017222.1,Cl0030004.1,Cl0030814.1,Cl0031523.1
	GO:0008395	steroid hydroxylase activity	MF	2.51356e-05	0.0281267	5	7	2493	37225	Over	5	Cl0016740.1,Cl0022300.1,Cl0025809.1,Cl0028503.1,Cl0034399.1
	GO:0045116	protein neddylation	BP	2.51356e-05	0.0281267	5	7	2493	37225	Over	9	Cl0014761.1,Cl0018203.1,Cl0019891.1,Cl0022832.1,Cl0030045.1
	GO:0071944	cell periphery	CC	2.54082e-05	0.0284318	115	1171	2493	37225	Over	3	Cl0004833.1,Cl0008789.1,Cl0013698.1,Cl0015631.1,Cl0021162.1,Cl0021276.1,Cl0024463.1,Cl0034985.1,Cl0035915.1,Cl0017858.1,Cl0004936.1,Cl0005315.1,Cl0004408.1,Cl0005416.1,Cl0007333.1,Cl0014761.1,Cl0018203.1,Cl0019891.1,Cl0022832.1,Cl0026811.2,Cl0030045.1,Cl0036579.1,Cl0022440.1,Cl0000404.1,Cl0000771.1,Cl0005356.1,Cl0006637.1,Cl0006755.1,Cl0007123.1,Cl0008218.1,Cl0008303.1,Cl0008980.1,Cl0012088.1,Cl0…
	GO:0017111	nucleoside-triphosphatase activity	MF	2.80114e-05	0.0313448	76	703	2493	37225	Over	7	Cl0000200.1,Cl0002012.1,Cl0002596.1,Cl0003630.1,Cl0004457.1,Cl0004693.1,Cl0004936.1,Cl0004953.1,Cl0004971.1,Cl0005315.1,Cl0012294.1,Cl0012456.1,Cl0013136.1,Cl0013347.1,Cl0013408.1,Cl0014934.1,Cl0015065.1,Cl0016110.1,Cl0016230.1,Cl0017982.1,Cl0018087.1,Cl0018348.1,Cl0018728.1,Cl0019014.1,Cl0019288.1,Cl0019875.1,Cl0020553.2,Cl0021037.1,Cl0022583.1,Cl0024002.1,Cl0024288.1,Cl0025203.1,Cl0026998.1,Cl0…
	GO:0042616	paclitaxel metabolic process	BP	3.08876e-05	0.0345632	6	11	2493	37225	Over	5	Cl0003756.1,Cl0007288.1,Cl0013059.1,Cl0019536.1,Cl0029594.1,Cl0032414.1
	GO:0001510	RNA methylation	BP	3.41411e-05	0.0382039	18	92	2493	37225	Over	5	Cl0028125.1,Cl0001754.1,Cl0012482.1,Cl0013283.1,Cl0014472.1,Cl0018311.1,Cl0019258.1,Cl0024164.1,Cl0025984.1,Cl0027031.1,Cl0028208.1,Cl0029039.1,Cl0029415.1,Cl0029971.1,Cl0030251.1,Cl0033354.1,Cl0035714.1,Cl0035735.1
