# Supplementary material for: Cunninghamia lanceolata genome illuminates the evolutionary dynamics of gymnosperms
Source: Cell Rep. 2026 Jun 18;45(7):117566. doi: 10.1016/j.celrep.2026.117566 (PMC13415678; doi:10.1016/j.celrep.2026.117566)
Supplement: Table S13. The gene ID in cluster of GO significant enrichment of significant expansion gene families of plant genomes [file mmc4.xlsx]

## Sheet: Supple 13
Table S13. The gene ID in Cluser of GO significant enrichment of significant expansion gene families of plants genomes.
Group	Abies alba	Anthoceros angustus	Azolla filiculoides	Arabidopsis thaliana	Amborella trichopoda	Welwitschia mirabilis	Cinnamomum kanehirae	Cycas panzhihuaensis	Ginkgo biloba	Gnetum montanum	Pinus taeda	Nymphaea tetragona	Oryza sativa	Picea abies	Physcomitrella patens	Salvinia cucullata	Selaginella moellendorffii	Cunninghamia lanceolata	Taxus wallichiana
OG0000010	39|AALBA5B082439P1,AALBA5B085091P1,AALBA5B1010005P1,AALBA5B1022923P1,AALBA5B1086607P1,AALBA5B1097236P1,AALBA5B1108443P1,AALBA5B167339P1,AALBA5B170155P1,AALBA5B204846P1,AALBA5B209951P1,AALBA5B216933P1,AALBA5B273637P1,AALBA5B328376P1,AALBA5B351366P1,AALBA5B352630P1,AALBA5B360905P1,AALBA5B441517P1,AALBA5B449289P1,AALBA5B460397P1,AALBA5B495554P1,AALBA5B511881P1,AALBA5B519590P1,AALBA5B519938P1,AALBA5B…	3|AANG_004236,AANG_004266,AANG_008440	6|Azfi_s0007.g011036,Azfi_s0102.g044578,Azfi_s0161.g054118,Azfi_s0405.g068365,Azfi_s0587.g078558,Azfi_s4173.g118210	34|AT1G19830.1,AT1G19840.1,AT1G75580.1,AT1G75590.1,AT2G16580.1,AT2G18010.1,AT2G21210.1,AT2G21220.1,AT2G36210.1,AT2G45210.1,AT2G46690.1,AT3G20220.1,AT3G43120.1,AT3G51200.1,AT3G60690.1,AT3G61900.1,AT4G00880.1,AT4G09530.1,AT4G34750.1,AT4G34760.1,AT4G34770.1,AT4G34780.1,AT4G34790.1,AT4G34800.1,AT4G34810.1,AT4G36110.1,AT4G38840.1,AT4G38850.1,AT4G38860.1,AT5G10990.1,AT5G20810.2,AT5G50760.1,AT5G53590.1,…	17|evm_27.model.AmTr_v1.0_scaffold00001.286,evm_27.model.AmTr_v1.0_scaffold00002.267,evm_27.model.AmTr_v1.0_scaffold00007.328,evm_27.model.AmTr_v1.0_scaffold00008.192,evm_27.model.AmTr_v1.0_scaffold00008.198,evm_27.model.AmTr_v1.0_scaffold00016.185,evm_27.model.AmTr_v1.0_scaffold00017.21,evm_27.model.AmTr_v1.0_scaffold00017.24,evm_27.model.AmTr_v1.0_scaffold00017.7,evm_27.model.AmTr_v1.0_scaffold…	32|evm.model.ctg000006.589,evm.model.ctg000100.352,evm.model.ctg000472.102,evm.model.ctg000472.196,evm.model.ctg000483.137,evm.model.ctg000483.318,evm.model.ctg000483.656,evm.model.ctg001252.185,evm.model.ctg001521.385,evm.model.ctg001664.2,evm.model.ctg002048.1244,evm.model.ctg002048.1248,evm.model.ctg002048.1497,evm.model.ctg002048.1498,evm.model.ctg002048.1501,evm.model.ctg002048.1503,evm.mode…	27|RWR73106.1,RWR75210.1,RWR78591.1,RWR79057.1,RWR79180.1,RWR79190.1,RWR79191.1,RWR79193.1,RWR79196.1,RWR80671.1,RWR80820.1,RWR81748.1,RWR81750.1,RWR82037.1,RWR85931.1,RWR85932.1,RWR85934.1,RWR86982.1,RWR87503.1,RWR88896.1,RWR89274.1,RWR90140.1,RWR91536.1,RWR92282.1,RWR92853.1,RWR95803.1,RWR95833.1	52|CYCAS_000260,CYCAS_000578,CYCAS_000581,CYCAS_000583,CYCAS_000584,CYCAS_000586,CYCAS_001260,CYCAS_001261,CYCAS_003425,CYCAS_003426,CYCAS_007072,CYCAS_007073,CYCAS_011186,CYCAS_011188,CYCAS_011190,CYCAS_011191,CYCAS_011193,CYCAS_011195,CYCAS_011197,CYCAS_011199,CYCAS_011200,CYCAS_011201,CYCAS_011202,CYCAS_011203,CYCAS_011204,CYCAS_011205,CYCAS_011207,CYCAS_011208,CYCAS_011209,CYCAS_011211,CYCAS_…	29|Gb_02928,Gb_02942,Gb_02943,Gb_02944,Gb_12164,Gb_12165,Gb_12167,Gb_14446,Gb_15664,Gb_16068,Gb_16163,Gb_18130,Gb_18131,Gb_20563,Gb_20564,Gb_25123,Gb_27169,Gb_29890,Gb_29893,Gb_29896,Gb_31036,Gb_31882,Gb_31889,Gb_31890,Gb_32845,Gb_32848,Gb_39146,Gb_39704,Gb_39828	22|TnS000022753t01,TnS000056991t03,TnS000104583t02,TnS000117923t05,TnS000117923t06,TnS000255413t01,TnS000401191t04,TnS000401191t05,TnS000449967t05,TnS000472519t01,TnS000474651t01,TnS000541577t01,TnS000592665t04,TnS000742593t01,TnS000811303t01,TnS000811303t02,TnS000811303t03,TnS000872037t01,TnS000958067t01,TnS000990685t01,TnS000996379t01,TnS000996379t02	0|NA	30|NC10G0144370,NC10G0165030,NC10G0165480,NC11G0118260,NC11G0118320,NC12G0189350,NC263970,NC2G0264780,NC2G0286530,NC2G0286560,NC2G0286570,NC2G0286590,NC2G0286600,NC2G0286610,NC2G0286630,NC2G0286640,NC2G0286650,NC2G0286660,NC2G0286670,NC2G0286680,NC2G0286690,NC2G0286700,NC2G0286720,NC2G0286740,NC7G0235790,NC7G0277560,NC9G0168130,NC9G0168140,NC9G0272120,NC9G0275460	16|Os01t0924966-00,Os02t0143300-00,Os02t0143400-00,Os02t0445100-01,Os02t0512000-01,Os02t0769100-01,Os04t0608300-01,Os04t0662200-01,Os04t0662400-01,Os06t0137400-00,Os06t0702000-01,Os06t0714300-01,Os08t0118500-00,Os08t0118800-00,Os09t0437400-00,Os10t0510500-01	62|MA_101610g0010,MA_10205229g0010,MA_10386g0020,MA_10426078g0020,MA_10430311g0010,MA_10431311g0010,MA_10431311g0020,MA_10431380g0010,MA_10431652g0010,MA_10433051g0010,MA_10434931g0010,MA_10434931g0020,MA_10436351g0010,MA_10901g0010,MA_117133g0010,MA_117258g0010,MA_121065g0010,MA_132100g0010,MA_138556g0010,MA_15103g0020,MA_170671g0030,MA_17262g0010,MA_185823g0010,MA_195617g0010,MA_202640g0010,MA_…	12|XP_024365309.1,XP_024369953.1,XP_024371599.1,XP_024373581.1,XP_024373582.1,XP_024377079.1,XP_024379134.1,XP_024390203.1,XP_024392280.1,XP_024392314.1,XP_024392340.1,XP_024398853.1	8|Sacu_v1.1_s0015.g006732,Sacu_v1.1_s0036.g011705,Sacu_v1.1_s0047.g013479,Sacu_v1.1_s0056.g014565,Sacu_v1.1_s0096.g019350,Sacu_v1.1_s0096.g019399,Sacu_v1.1_s0102.g019880,Sacu_v1.1_s0193.g025395	16|e_gw1.0.1013.1,e_gw1.11.342.1,e_gw1.11.351.1,estExt_fgenesh2_pg.C_110073,fgenesh2_pg.C_scaffold_39000146,gw1.11.1180.1,gw1.11.1198.1,gw1.11.303.1,gw1.11.346.1,gw1.11.347.1,gw1.116.29.1,gw1.24.242.1,gw1.3.1629.1,gw1.3.544.1,gw1.3.883.1,gw1.32.256.1	60|Cl0001196.1,Cl0001970.1,Cl0002290.1,Cl0003322.1,Cl0003957.1,Cl0005104.1,Cl0005211.1,Cl0006809.1,Cl0007053.1,Cl0007384.1,Cl0008140.1,Cl0008862.1,Cl0008909.1,Cl0010409.1,Cl0011066.1,Cl0011689.1,Cl0012011.1,Cl0013157.1,Cl0013323.1,Cl0014136.1,Cl0014257.1,Cl0014288.1,Cl0014521.1,Cl0014627.1,Cl0014695.1,Cl0014803.1,Cl0015912.1,Cl0016333.1,Cl0016376.1,Cl0017022.1,Cl0017327.1,Cl0017730.1,Cl0017876.1,…	38|hds005090.1,hds029570.1,hds060540.1,hds105340.1,hds105730.1,hds105740.1,hds105750.1,hds105760.1,hds105780.1,hds105790.1,hds129230.1,hds129370.1,hds129810.1,hds129820.1,hds129830.1,hds129880.1,hds129890.1,hds129900.1,hds129910.1,hds129920.1,hds129930.1,hds144220.1,hds144230.1,hds144620.1,hds144640.1,hds144650.1,hds144660.1,hds144700.1,hds144710.1,hds144720.1,hds144730.1,hds168130.1,hds200310.1,…
OG0000011	12|AALBA5B007907P1,AALBA5B1019678P1,AALBA5B1155650P1,AALBA5B261117P1,AALBA5B301560P1,AALBA5B326103P1,AALBA5B373925P1,AALBA5B435780P1,AALBA5B527280P1,AALBA5B710078P1,AALBA5B919507P1,AALBA5B951985P1	1|AANG_003970	7|Azfi_s0001.g000715,Azfi_s0001.g000719,Azfi_s0001.g000727,Azfi_s0010.g012272,Azfi_s0010.g012277,Azfi_s0010.g012281,Azfi_s0010.g012284	17|AT1G10360.1,AT1G10370.1,AT1G17170.1,AT1G17180.1,AT1G17190.1,AT1G53680.1,AT1G59670.1,AT1G59700.1,AT1G74590.1,AT1G78320.1,AT1G78340.1,AT1G78360.1,AT1G78370.1,AT1G78380.1,AT3G09270.1,AT3G43800.1,AT5G62480.1	20|evm_27.model.AmTr_v1.0_scaffold00001.440,evm_27.model.AmTr_v1.0_scaffold00001.441,evm_27.model.AmTr_v1.0_scaffold00001.443,evm_27.model.AmTr_v1.0_scaffold00010.435,evm_27.model.AmTr_v1.0_scaffold00010.437,evm_27.model.AmTr_v1.0_scaffold00022.188,evm_27.model.AmTr_v1.0_scaffold00027.105,evm_27.model.AmTr_v1.0_scaffold00027.107,evm_27.model.AmTr_v1.0_scaffold00027.108,evm_27.model.AmTr_v1.0_scaf…	33|evm.model.ctg000188.234,evm.model.ctg001635.894,evm.model.ctg001635.896,evm.model.ctg001635.897,evm.model.ctg001635.898,evm.model.ctg001635.899,evm.model.ctg001635.900,evm.model.ctg001635.901,evm.model.ctg001635.902,evm.model.ctg001635.903,evm.model.ctg001635.908,evm.model.ctg001635.911,evm.model.ctg001635.912,evm.model.ctg001635.913,evm.model.ctg001705.1015,evm.model.ctg001705.1017,evm.model.…	23|RWR72614.1,RWR73545.1,RWR73691.1,RWR74776.1,RWR74777.1,RWR74778.1,RWR74844.1,RWR75766.1,RWR75792.1,RWR78890.1,RWR78895.1,RWR78896.1,RWR81808.1,RWR81811.1,RWR81812.1,RWR85348.1,RWR85853.1,RWR85854.1,RWR85855.1,RWR85856.1,RWR88801.1,RWR90522.1,RWR90523.1	16|CYCAS_002422,CYCAS_003143,CYCAS_003144,CYCAS_003145,CYCAS_003169,CYCAS_003170,CYCAS_011487,CYCAS_011489,CYCAS_011490,CYCAS_011493,CYCAS_011494,CYCAS_011891,CYCAS_031244,CYCAS_031245,CYCAS_031248,CYCAS_031260	44|Gb_01066,Gb_07547,Gb_12649,Gb_13830,Gb_16561,Gb_16562,Gb_16563,Gb_16564,Gb_16565,Gb_16566,Gb_16567,Gb_16568,Gb_18134,Gb_18135,Gb_18136,Gb_19107,Gb_19108,Gb_19109,Gb_19736,Gb_21182,Gb_25700,Gb_26236,Gb_26237,Gb_31389,Gb_31568,Gb_32470,Gb_36002,Gb_36779,Gb_36780,Gb_36784,Gb_36785,Gb_36786,Gb_36787,Gb_36788,Gb_36789,Gb_36790,Gb_36791,Gb_37498,Gb_37499,Gb_37500,Gb_37501,Gb_37875,Gb_38686,Gb_40458	39|TnS000002531t01,TnS000034497t02,TnS000034497t03,TnS000046315t01,TnS000046315t02,TnS000046315t03,TnS000060573t10,TnS000068867t01,TnS000343665t01,TnS000343665t02,TnS000343665t03,TnS000343665t04,TnS000343665t05,TnS000343665t06,TnS000343665t07,TnS000343665t08,TnS000414359t15,TnS000435721t33,TnS000435721t34,TnS000461187t01,TnS000498063t02,TnS000498063t03,TnS000498063t06,TnS000498063t07,TnS000498063…	100|PITA_01334,PITA_01339,PITA_01366,PITA_01399,PITA_02833,PITA_02834,PITA_03751,PITA_05251,PITA_06748,PITA_06749,PITA_07687,PITA_08125,PITA_08204,PITA_08266,PITA_08280,PITA_08286,PITA_08443,PITA_08444,PITA_08518,PITA_08668,PITA_09105,PITA_09363,PITA_09456,PITA_09825,PITA_10157,PITA_11061,PITA_11371,PITA_11599,PITA_12636,PITA_12821,PITA_12823,PITA_12984,PITA_13104,PITA_13238,PITA_13283,PITA_13360…	13|NC2G0034900,NC2G0034910,NC2G0034920,NC3G0197170,NC3G0232180,NC3G0243360,NC3G0243380,NC5G0261320,NC6G0024360,NC6G0024370,NC6G0024500,NC6G0268980,NC8G0280750	30|Os01t0558100-01,Os01t0692100-01,Os03t0643700-01,Os03t0785900-01,Os07t0152700-00,Os07t0168300-01,Os07t0468100-01,Os09t0467200-01,Os10t0365200-00,Os10t0481300-01,Os10t0525400-01,Os10t0525500-01,Os10t0527400-01,Os10t0527601-00,Os10t0527800-01,Os10t0528100-01,Os10t0528200-01,Os10t0528300-01,Os10t0528400-01,Os10t0528900-01,Os10t0529300-01,Os10t0529400-01,Os10t0529500-01,Os10t0529700-01,Os10t0530200…	40|MA_10081221g0010,MA_10186551g0010,MA_10209727g0010,MA_10250723g0010,MA_1033844g0010,MA_1038873g0010,MA_10426104g0010,MA_10429525g0010,MA_113586g0010,MA_117567g0010,MA_143065g0010,MA_144913g0010,MA_14940g0020,MA_17478g0010,MA_175001g0010,MA_175238g0010,MA_185972g0010,MA_188810g0010,MA_213889g0010,MA_2168g0030,MA_21695g0020,MA_35736g0010,MA_406744g0010,MA_420083g0010,MA_453436g0010,MA_48898g0010…	0|NA	6|Sacu_v1.1_s0004.g002380,Sacu_v1.1_s0018.g007364,Sacu_v1.1_s0018.g007455,Sacu_v1.1_s0039.g012073,Sacu_v1.1_s0039.g012075,Sacu_v1.1_s0168.g024296	15|e_gw1.14.519.1,e_gw1.46.353.1,e_gw1.52.192.1,e_gw1.80.105.1,estExt_Genewise1Plus.C_220221,estExt_Genewise1Plus.C_70024,estExt_Genewise1Plus.C_70026,estExt_fgenesh1_kg.C_520016,estExt_fgenesh1_kg.C_520017,estExt_fgenesh1_kg.C_70005,fgenesh1_kg.C_scaffold_12000004,fgenesh1_kg.C_scaffold_12000006,fgenesh1_kg.C_scaffold_52000019,fgenesh2_pg.C_scaffold_7000009,gw1.14.270.1	51|Cl0002004.1,Cl0002914.1,Cl0003617.1,Cl0005267.1,Cl0005319.1,Cl0006038.1,Cl0006174.1,Cl0006833.1,Cl0007426.1,Cl0007471.1,Cl0008351.1,Cl0010951.1,Cl0012348.1,Cl0012916.1,Cl0012963.1,Cl0014668.1,Cl0014872.1,Cl0014959.1,Cl0015925.1,Cl0016328.1,Cl0018390.1,Cl0018441.1,Cl0019313.1,Cl0019350.1,Cl0020115.1,Cl0020261.1,Cl0020318.1,Cl0020378.1,Cl0021320.1,Cl0023333.1,Cl0023687.1,Cl0024510.1,Cl0025112.1,…	31|hds013400.1,hds031840.1,hds035290.1,hds040180.1,hds040190.1,hds077610.1,hds162110.1,hds351240.1,hds371760.1,hds371770.1,hds371780.1,hds371800.1,hds371830.1,hds371840.1,hds371850.1,hds371860.1,hds371870.1,hds371880.1,hds371900.1,hds396140.1,hds396160.1,hds396170.1,hds396180.1,hds402350.1,hds402360.1,hds402370.1,hds402380.1,hds402390.1,hds402430.1,hds402450.1,hds402460.1
OG0000012	12|AALBA5B222542P1,AALBA5B275182P1,AALBA5B333678P1,AALBA5B399375P1,AALBA5B461035P1,AALBA5B641885P1,AALBA5B675637P1,AALBA5B705268P1,AALBA5B773015P1,AALBA5B879740P1,AALBA5B920372P1,AALBA5B924977P1	2|AANG_002090,AANG_004219	8|Azfi_s0003.g008026,Azfi_s0027.g023482,Azfi_s0027.g023485,Azfi_s0129.g048993,Azfi_s0144.g051634,Azfi_s0177.g056133,Azfi_s0177.g056137,Azfi_s1162.g098549	18|AT1G14540.1,AT1G14550.1,AT1G44970.1,AT1G49570.1,AT2G18140.1,AT2G18150.1,AT2G35380.1,AT3G50990.1,AT4G16270.1,AT4G36430.1,AT5G05340.1,AT5G06720.1,AT5G06730.1,AT5G19880.1,AT5G19890.1,AT5G58390.1,AT5G58400.1,AT5G66390.1	19|evm_27.model.AmTr_v1.0_scaffold00001.169,evm_27.model.AmTr_v1.0_scaffold00002.641,evm_27.model.AmTr_v1.0_scaffold00007.230,evm_27.model.AmTr_v1.0_scaffold00007.232,evm_27.model.AmTr_v1.0_scaffold00024.121,evm_27.model.AmTr_v1.0_scaffold00024.122,evm_27.model.AmTr_v1.0_scaffold00029.220,evm_27.model.AmTr_v1.0_scaffold00029.227,evm_27.model.AmTr_v1.0_scaffold00029.230,evm_27.model.AmTr_v1.0_scaf…	33|evm.model.ctg000402.2,evm.model.ctg000402.3,evm.model.ctg000733.33,evm.model.ctg000733.34,evm.model.ctg001425.1,evm.model.ctg001658.51,evm.model.ctg001658.52,evm.model.ctg001797.12,evm.model.ctg001797.13,evm.model.ctg001797.14,evm.model.ctg001797.8,evm.model.ctg001797.9,evm.model.ctg002966.187,evm.model.ctg003221.17,evm.model.ctg003404.92,evm.model.ctg003602.195,evm.model.ctg003602.198,evm.mod…	31|RWR74409.1,RWR75148.1,RWR77311.1,RWR78558.1,RWR78559.1,RWR79013.1,RWR79014.1,RWR79529.1,RWR81228.1,RWR81230.1,RWR81234.1,RWR81242.1,RWR86472.1,RWR89214.1,RWR89215.1,RWR89748.1,RWR90498.1,RWR92198.1,RWR92201.1,RWR92202.1,RWR92203.1,RWR92204.1,RWR92206.1,RWR92207.1,RWR93971.1,RWR93972.1,RWR94079.1,RWR94080.1,RWR94082.1,RWR95937.1,RWR97449.1	25|CYCAS_003946,CYCAS_005558,CYCAS_005560,CYCAS_006061,CYCAS_006062,CYCAS_006064,CYCAS_006066,CYCAS_006067,CYCAS_006068,CYCAS_006069,CYCAS_006070,CYCAS_006124,CYCAS_006125,CYCAS_007856,CYCAS_007859,CYCAS_008011,CYCAS_008366,CYCAS_014131,CYCAS_014133,CYCAS_015098,CYCAS_015099,CYCAS_015103,CYCAS_017782,CYCAS_017793,CYCAS_032880	15|Gb_00859,Gb_03365,Gb_04549,Gb_04550,Gb_04820,Gb_05514,Gb_08055,Gb_08066,Gb_14034,Gb_14460,Gb_24532,Gb_27550,Gb_27961,Gb_27962,Gb_30320	25|TnS000132101t02,TnS000132101t03,TnS000132101t04,TnS000229079t02,TnS000363887t01,TnS000380533t02,TnS000380533t03,TnS000387585t12,TnS000401561t01,TnS000435261t01,TnS000435261t02,TnS000435261t03,TnS000675633t09,TnS000675633t11,TnS000689177t01,TnS000744023t01,TnS000824839t04,TnS000824839t05,TnS000833519t02,TnS000894827t01,TnS000912465t02,TnS000921149t01,TnS000924699t07,TnS000925425t01,TnS001031591…	65|PITA_00167,PITA_00607,PITA_00651,PITA_00676,PITA_00866,PITA_00890,PITA_00904,PITA_00993,PITA_01004,PITA_01017,PITA_01355,PITA_02859,PITA_03523,PITA_03904,PITA_04824,PITA_05879,PITA_06710,PITA_07544,PITA_07841,PITA_08806,PITA_09245,PITA_11294,PITA_11668,PITA_11968,PITA_11983,PITA_13243,PITA_13349,PITA_13439,PITA_13555,PITA_15033,PITA_15113,PITA_15244,PITA_16238,PITA_17182,PITA_17266,PITA_17774,…	20|NC10G0166730,NC10G0233560,NC13G0027930,NC13G0028450,NC2G0005070,NC2G0009810,NC2G0009820,NC2G0288020,NC2G0288030,NC3G0203170,NC3G0203180,NC3G0226510,NC4G0051810,NC4G0051830,NC4G0309070,NC6G0254660,NC6G0254700,NC8G0211840,NC8G0215660,NC9G0146570	33|Os01t0205900-01,Os01t0263000-00,Os01t0263300-01,Os01t0543100-01,Os02t0236600-01,Os02t0236800-01,Os02t0237000-00,Os02t0240100-01,Os02t0240300-01,Os03t0234500-01,Os03t0234900-01,Os03t0339300-02,Os03t0434800-00,Os04t0423800-01,Os04t0651000-01,Os06t0546500-01,Os06t0547100-00,Os06t0547400-01,Os07t0676900-01,Os07t0677100-01,Os07t0677200-01,Os07t0677300-01,Os07t0677400-00,Os07t0677500-00,Os07t0677600…	51|MA_10070756g0010,MA_10227622g0010,MA_10425995g0010,MA_10427367g0010,MA_10428648g0010,MA_10430929g0010,MA_10431332g0010,MA_10432379g0020,MA_10434028g0020,MA_10435976g0010,MA_10437025g0010,MA_108425g0010,MA_109058g0010,MA_111431g0010,MA_120762g0010,MA_124869g0010,MA_125040g0020,MA_140596g0010,MA_147662g0020,MA_166754g0010,MA_170257g0010,MA_179122g0010,MA_185360g0010,MA_186345g0010,MA_195775g0010…	5|XP_024366274.1,XP_024370012.1,XP_024372568.1,XP_024373283.1,XP_024400590.1	2|Sacu_v1.1_s0005.g002633,Sacu_v1.1_s0165.g024087	25|e_gw1.12.205.1,e_gw1.131.44.1,e_gw1.18.216.1,e_gw1.24.16.1,e_gw1.24.167.1,e_gw1.33.19.1,e_gw1.4.364.1,e_gw1.48.115.1,e_gw1.84.4.1,e_gw1.9.974.1,estExt_Genewise1Plus.C_730029,estExt_fgenesh1_kg.C_390011,estExt_fgenesh2_pg.C_3690003,fgenesh1_kg.C_scaffold_26000024,fgenesh1_pm.C_scaffold_0000013,fgenesh1_pm.C_scaffold_173000004,fgenesh1_pm.C_scaffold_2000066,fgenesh1_pm.C_scaffold_24000016,fgenes…	47|Cl0000401.1,Cl0000544.1,Cl0000960.1,Cl0001008.1,Cl0001055.1,Cl0001392.1,Cl0002696.1,Cl0002890.1,Cl0003779.1,Cl0006825.1,Cl0007242.1,Cl0008412.1,Cl0009049.1,Cl0009794.1,Cl0010061.1,Cl0010084.1,Cl0010614.1,Cl0010756.1,Cl0012892.1,Cl0013846.1,Cl0014487.1,Cl0014697.1,Cl0014766.1,Cl0015465.1,Cl0016088.1,Cl0018901.1,Cl0019037.1,Cl0019784.1,Cl0019820.1,Cl0021061.1,Cl0021732.1,Cl0021832.1,Cl0022176.1,…	35|hds049210.1,hds049790.1,hds049800.1,hds049820.1,hds049830.1,hds049850.1,hds049860.1,hds049870.1,hds049890.1,hds049900.1,hds049910.1,hds049930.1,hds049940.1,hds049950.1,hds049960.1,hds050110.1,hds050120.1,hds050380.1,hds050420.1,hds050460.1,hds108240.1,hds108280.1,hds108390.1,hds150670.1,hds150680.1,hds155580.1,hds160870.1,hds293780.1,hds299140.1,hds305030.1,hds305040.1,hds305090.1,hds407540.1,…
OG0000016	6|AALBA5B057199P1,AALBA5B377456P1,AALBA5B433599P1,AALBA5B648854P1,AALBA5B845417P1,AALBA5B891099P1	4|AANG_007089,AANG_007090,AANG_009230,AANG_009231	8|Azfi_s0006.g009707,Azfi_s0010.g012408,Azfi_s0202.g057640,Azfi_s0247.g060090,Azfi_s0288.g063214,Azfi_s0318.g064411,Azfi_s0322.g064520,Azfi_s4125.g118063	25|AT1G02850.4,AT1G26560.1,AT1G45191.1,AT1G60090.1,AT1G60260.1,AT1G60270.1,AT1G61810.3,AT1G61820.1,AT2G25630.1,AT2G44450.1,AT2G44480.1,AT3G18070.1,AT3G18080.1,AT3G60130.1,AT3G62740.1,AT3G62750.1,AT4G21760.1,AT4G22100.1,AT4G27820.1,AT4G27830.1,AT5G16580.1,AT5G36890.1,AT5G42260.1,AT5G44640.1,AT5G54570.1	22|evm_27.model.AmTr_v1.0_scaffold00005.226,evm_27.model.AmTr_v1.0_scaffold00005.227,evm_27.model.AmTr_v1.0_scaffold00005.228,evm_27.model.AmTr_v1.0_scaffold00016.350,evm_27.model.AmTr_v1.0_scaffold00016.351,evm_27.model.AmTr_v1.0_scaffold00022.231,evm_27.model.AmTr_v1.0_scaffold00022.233,evm_27.model.AmTr_v1.0_scaffold00043.52,evm_27.model.AmTr_v1.0_scaffold00045.325,evm_27.model.AmTr_v1.0_scaff…	51|evm.model.ctg000079.534,evm.model.ctg000079.540,evm.model.ctg000079.549,evm.model.ctg000100.245,evm.model.ctg000100.255,evm.model.ctg000100.261,evm.model.ctg000180.77,evm.model.ctg000184.321,evm.model.ctg000184.406,evm.model.ctg000268.22,evm.model.ctg000268.26,evm.model.ctg000268.30,evm.model.ctg000268.31,evm.model.ctg000342.1,evm.model.ctg000409.109,evm.model.ctg000557.1,evm.model.ctg000728.1…	17|RWR72908.1,RWR73490.1,RWR73509.1,RWR74286.1,RWR76512.1,RWR77814.1,RWR77818.1,RWR83078.1,RWR84484.1,RWR85557.1,RWR85558.1,RWR87978.1,RWR93351.1,RWR94898.1,RWR95281.1,RWR96608.1,RWR96748.1	24|CYCAS_001151,CYCAS_005191,CYCAS_006601,CYCAS_007719,CYCAS_007721,CYCAS_009355,CYCAS_009356,CYCAS_009357,CYCAS_009358,CYCAS_009362,CYCAS_009366,CYCAS_009367,CYCAS_009369,CYCAS_009370,CYCAS_009452,CYCAS_014089,CYCAS_014090,CYCAS_017093,CYCAS_017094,CYCAS_021359,CYCAS_023427,CYCAS_023455,CYCAS_026706,CYCAS_028573	32|Gb_03071,Gb_04453,Gb_04454,Gb_04873,Gb_05697,Gb_06446,Gb_06862,Gb_07479,Gb_07480,Gb_09557,Gb_09558,Gb_10041,Gb_13348,Gb_13349,Gb_13350,Gb_17121,Gb_20620,Gb_20621,Gb_20622,Gb_21209,Gb_22955,Gb_29260,Gb_29579,Gb_29580,Gb_30772,Gb_35939,Gb_35940,Gb_35944,Gb_35945,Gb_35946,Gb_39935,Gb_41722	35|TnS000017187t02,TnS000033779t01,TnS000038411t01,TnS000119857t02,TnS000128859t04,TnS000128859t05,TnS000137761t02,TnS000197259t06,TnS000212879t01,TnS000285325t02,TnS000337767t01,TnS000400187t12,TnS000400187t13,TnS000400853t01,TnS000400853t02,TnS000523357t01,TnS000553657t02,TnS000584151t09,TnS000584351t01,TnS000678751t04,TnS000729105t09,TnS000733753t02,TnS000762221t02,TnS000774347t01,TnS000780083…	45|PITA_00334,PITA_00394,PITA_00639,PITA_00780,PITA_00849,PITA_00856,PITA_00886,PITA_01008,PITA_01013,PITA_01064,PITA_01079,PITA_01880,PITA_03757,PITA_09244,PITA_09307,PITA_10154,PITA_10554,PITA_10575,PITA_11557,PITA_13791,PITA_15925,PITA_16953,PITA_19023,PITA_20119,PITA_20192,PITA_20262,PITA_20333,PITA_20606,PITA_21444,PITA_23174,PITA_25173,PITA_26696,PITA_27029,PITA_28045,PITA_28126,PITA_28899,…	10|NC11G0121210,NC1G0288580,NC1G0306140,NC2G0126570,NC5G0160120,NC6G0268910,NC6G0268930,NC6G0268960,NC6G0269000,NC8G0300260	24|Os01t0508000-01,Os01t0813700-01,Os01t0897600-01,Os01t0930800-01,Os03t0212800-01,Os03t0323350-00,Os03t0703000-01,Os03t0703100-01,Os04t0474900-01,Os04t0513100-01,Os05t0365600-01,Os05t0366000-00,Os05t0366600-01,Os06t0320200-01,Os08t0509200-01,Os08t0509400-01,Os09t0490400-00,Os09t0491100-01,Os09t0511600-01,Os09t0511700-01,Os09t0511900-01,Os10t0323500-01,Os11t0184300-00,Os12t0420100-01	26|MA_101776g0010,MA_10344118g0010,MA_10394370g0010,MA_10426205g0010,MA_10431319g0010,MA_10431526g0010,MA_10434198g0010,MA_10436515g0030,MA_119005g0010,MA_12813g0010,MA_139193g0010,MA_356467g0010,MA_4535g0010,MA_483593g0010,MA_484764g0010,MA_48480g0020,MA_48585g0010,MA_488148g0010,MA_71765g0010,MA_76569g0010,MA_8033g0010,MA_82706g0010,MA_8591669g0010,MA_870335g0010,MA_8849054g0010,MA_952732g0010	11|XP_024356633.1,XP_024356969.1,XP_024358585.1,XP_024362173.1,XP_024368384.1,XP_024369923.1,XP_024372565.1,XP_024381541.1,XP_024381949.1,XP_024388131.1,XP_024389203.1	4|Sacu_v1.1_s0003.g001764,Sacu_v1.1_s0005.g002807,Sacu_v1.1_s0019.g007787,Sacu_v1.1_s0034.g011230	19|e_gw1.0.1820.1,e_gw1.0.2153.1,e_gw1.0.497.1,e_gw1.1.338.1,e_gw1.1.805.1,e_gw1.20.651.1,e_gw1.88.111.1,e_gw1.9.181.1,estExt_Genewise1.C_240681,estExt_Genewise1.C_300061,estExt_Genewise1.C_420306,estExt_Genewise1.C_80167,estExt_Genewise1Plus.C_00869,estExt_Genewise1Plus.C_00877,estExt_fgenesh1_pm.C_430004,estExt_fgenesh1_pm.C_510048,fgenesh1_kg.C_scaffold_40000013,fgenesh2_pg.C_scaffold_42000146…	48|Cl0000758.1,Cl0001330.1,Cl0003137.1,Cl0003578.1,Cl0003698.1,Cl0004833.1,Cl0005193.1,Cl0005457.1,Cl0007167.1,Cl0007459.1,Cl0008789.1,Cl0009781.1,Cl0012041.1,Cl0013022.1,Cl0013698.1,Cl0014338.1,Cl0014376.1,Cl0015631.1,Cl0016572.1,Cl0016680.1,Cl0017014.1,Cl0017750.1,Cl0019146.1,Cl0020371.1,Cl0021162.1,Cl0021276.1,Cl0021945.1,Cl0021954.1,Cl0022536.1,Cl0023925.1,Cl0024463.1,Cl0024644.1,Cl0026312.1,…	35|hds009710.1,hds014360.1,hds014370.1,hds014430.1,hds040590.1,hds040600.1,hds040620.1,hds044470.1,hds066000.1,hds119410.1,hds119430.1,hds119440.1,hds119480.1,hds119500.1,hds126560.1,hds130730.1,hds133000.1,hds173760.1,hds173770.1,hds173780.1,hds175030.1,hds175050.1,hds175060.1,hds187250.1,hds200660.1,hds227860.1,hds258250.1,hds278160.1,hds340630.1,hds340640.1,hds340650.1,hds348980.1,hds358580.1,…
OG0000018	4|AALBA5B337470P1,AALBA5B405446P1,AALBA5B577040P1,AALBA5B993688P1	1|AANG_009324	0|NA	7|AT1G17615.1,AT1G27170.1,AT1G27180.1,AT1G72890.2,AT3G04210.1,AT4G09430.1,AT5G36930.2	15|evm_27.model.AmTr_v1.0_scaffold00001.586,evm_27.model.AmTr_v1.0_scaffold00010.356,evm_27.model.AmTr_v1.0_scaffold00024.254,evm_27.model.AmTr_v1.0_scaffold00056.119,evm_27.model.AmTr_v1.0_scaffold00060.163,evm_27.model.AmTr_v1.0_scaffold00060.164,evm_27.model.AmTr_v1.0_scaffold00060.165,evm_27.model.AmTr_v1.0_scaffold00085.75,evm_27.model.AmTr_v1.0_scaffold00085.77,evm_27.model.AmTr_v1.0_scaffo…	1|evm.model.ctg003764.765	3|RWR73383.1,RWR92622.1,RWR92626.1	54|CYCAS_001411,CYCAS_001450,CYCAS_001678,CYCAS_001854,CYCAS_002870,CYCAS_002915,CYCAS_003012,CYCAS_006245,CYCAS_006246,CYCAS_006252,CYCAS_006253,CYCAS_006254,CYCAS_006255,CYCAS_006256,CYCAS_006258,CYCAS_006259,CYCAS_006260,CYCAS_006267,CYCAS_006268,CYCAS_006269,CYCAS_006270,CYCAS_007116,CYCAS_007117,CYCAS_007336,CYCAS_007583,CYCAS_007936,CYCAS_012370,CYCAS_014325,CYCAS_014327,CYCAS_015506,CYCAS_…	79|Gb_00097,Gb_00098,Gb_00819,Gb_01925,Gb_02566,Gb_02567,Gb_02871,Gb_04246,Gb_04247,Gb_04264,Gb_04748,Gb_04749,Gb_04750,Gb_05909,Gb_06231,Gb_06234,Gb_08632,Gb_09783,Gb_11158,Gb_11355,Gb_11356,Gb_11526,Gb_11628,Gb_12318,Gb_12483,Gb_12752,Gb_12959,Gb_12960,Gb_13560,Gb_14267,Gb_14945,Gb_14946,Gb_14963,Gb_16251,Gb_16268,Gb_16271,Gb_16275,Gb_17378,Gb_17461,Gb_17905,Gb_20740,Gb_21493,Gb_21496,Gb_23306,…	1|TnS000996543t13	72|PITA_01263,PITA_01684,PITA_03300,PITA_03956,PITA_04329,PITA_04393,PITA_05721,PITA_05738,PITA_05779,PITA_05914,PITA_06656,PITA_07420,PITA_07667,PITA_07731,PITA_07960,PITA_08287,PITA_09008,PITA_09560,PITA_09561,PITA_10770,PITA_10909,PITA_11354,PITA_11362,PITA_11449,PITA_11763,PITA_13145,PITA_14484,PITA_14905,PITA_15240,PITA_15666,PITA_16207,PITA_16225,PITA_17441,PITA_17710,PITA_17736,PITA_18405,…	35|NC11G0115540,NC11G0121510,NC11G0138420,NC11G0138430,NC11G0138450,NC11G0241110,NC11G0290840,NC14G0014450,NC14G0014460,NC1G0102620,NC2G0006240,NC2G0007420,NC2G0007440,NC2G0007450,NC2G0007500,NC2G0007510,NC2G0007550,NC2G0008150,NC2G0008210,NC2G0008230,NC2G0008250,NC2G0008300,NC2G0008310,NC2G0008520,NC2G0008530,NC2G0008560,NC2G0008660,NC2G0008870,NC4G0150370,NC5G0159640,NC6G0253680,NC7G0247440,NC7…	1|Os11t0211600-00	41|MA_10024934g0010,MA_10137384g0010,MA_103666g0020,MA_10428047g0010,MA_10429548g0010,MA_10430064g0020,MA_10434420g0010,MA_10435825g0020,MA_10436147g0010,MA_10436643g0010,MA_10436946g0010,MA_111068g0010,MA_129800g0010,MA_131467g0010,MA_164062g0010,MA_22078g0010,MA_23245g0010,MA_23376g0010,MA_303348g0010,MA_30664g0020,MA_32857g0010,MA_355219g0010,MA_38128g0010,MA_390528g0010,MA_390667g0010,MA_4073…	4|XP_024361183.1,XP_024366063.1,XP_024385729.1,XP_024386093.1	0|NA	3|e_gw1.11.66.1,e_gw1.110.57.1,fgenesh2_pg.C_scaffold_110000038	52|Cl0001187.2,Cl0001502.5,Cl0001659.1,Cl0001666.1,Cl0003152.1,Cl0003260.1,Cl0003354.1,Cl0003587.1,Cl0004595.1,Cl0005763.1,Cl0006584.1,Cl0008577.1,Cl0009267.1,Cl0009474.1,Cl0009605.1,Cl0009737.1,Cl0011666.1,Cl0015011.1,Cl0015058.1,Cl0015914.1,Cl0016396.1,Cl0016448.2,Cl0017084.1,Cl0017523.1,Cl0017844.1,Cl0019850.1,Cl0020473.1,Cl0020513.2,Cl0021048.1,Cl0021357.1,Cl0022714.1,Cl0022967.1,Cl0023204.1,…	17|hds023470.1,hds035530.1,hds109050.1,hds109200.1,hds109210.1,hds113760.1,hds113880.1,hds343450.1,hds373180.1,hds373450.1,hds378420.1,hds378540.1,hds378720.1,hds388890.1,hds399640.1,hds417050.1,hds417230.1
OG0000020	26|AALBA5B039004P1,AALBA5B1004978P1,AALBA5B1014459P1,AALBA5B1018212P1,AALBA5B1072704P1,AALBA5B1077088P1,AALBA5B1099324P1,AALBA5B146669P1,AALBA5B166424P1,AALBA5B214902P1,AALBA5B271959P1,AALBA5B308392P1,AALBA5B326941P1,AALBA5B377041P1,AALBA5B380187P1,AALBA5B434576P1,AALBA5B448234P1,AALBA5B493359P1,AALBA5B525269P1,AALBA5B551177P1,AALBA5B562999P1,AALBA5B617769P1,AALBA5B756158P1,AALBA5B763179P1,AALBA5…	7|AANG_003975,AANG_003985,AANG_003986,AANG_004243,AANG_004749,AANG_004751,AANG_009744	7|Azfi_s0003.g007700,Azfi_s0019.g015237,Azfi_s0019.g015238,Azfi_s0019.g015239,Azfi_s0026.g023303,Azfi_s0026.g023313,Azfi_s0026.g023324	16|AT1G21100.1,AT1G21110.1,AT1G21120.1,AT1G21130.1,AT1G33030.1,AT1G51990.1,AT1G62900.1,AT1G63140.2,AT1G76790.1,AT1G77520.1,AT1G77530.1,AT4G35150.1,AT4G35160.1,AT5G37170.1,AT5G53810.1,AT5G54160.1	16|evm_27.model.AmTr_v1.0_scaffold00001.509,evm_27.model.AmTr_v1.0_scaffold00003.285,evm_27.model.AmTr_v1.0_scaffold00003.287,evm_27.model.AmTr_v1.0_scaffold00003.288,evm_27.model.AmTr_v1.0_scaffold00003.289,evm_27.model.AmTr_v1.0_scaffold00003.290,evm_27.model.AmTr_v1.0_scaffold00003.292,evm_27.model.AmTr_v1.0_scaffold00003.293,evm_27.model.AmTr_v1.0_scaffold00003.299,evm_27.model.AmTr_v1.0_scaf…	19|evm.model.ctg001041.1,evm.model.ctg001041.12,evm.model.ctg001041.16,evm.model.ctg001041.5,evm.model.ctg001041.6,evm.model.ctg001041.7,evm.model.ctg002261.32,evm.model.ctg005604.138,evm.model.ctg005604.139,evm.model.ctg005604.141,evm.model.ctg005604.142,evm.model.ctg005604.143,evm.model.ctg005604.144,evm.model.ctg005604.4,evm.model.ctg006330.1058,evm.model.ctg006330.1062,evm.model.ctg006330.110…	40|RWR73070.1,RWR73072.1,RWR73075.1,RWR73076.1,RWR74041.1,RWR78063.1,RWR80847.1,RWR80850.1,RWR80851.1,RWR80853.1,RWR80855.1,RWR80856.1,RWR80857.1,RWR82936.1,RWR84500.1,RWR84521.1,RWR86243.1,RWR86528.1,RWR86531.1,RWR86533.1,RWR86535.1,RWR86536.1,RWR86537.1,RWR87195.1,RWR89530.1,RWR89531.1,RWR89532.1,RWR89534.1,RWR89623.1,RWR89624.1,RWR89626.1,RWR89627.1,RWR89628.1,RWR89629.1,RWR89630.1,RWR89631.1,…	28|CYCAS_001429,CYCAS_004691,CYCAS_004692,CYCAS_004693,CYCAS_004694,CYCAS_018264,CYCAS_018265,CYCAS_018266,CYCAS_018267,CYCAS_018272,CYCAS_018274,CYCAS_018275,CYCAS_018277,CYCAS_018278,CYCAS_018279,CYCAS_018281,CYCAS_018282,CYCAS_018291,CYCAS_021765,CYCAS_021768,CYCAS_022897,CYCAS_024579,CYCAS_027920,CYCAS_031305,CYCAS_031313,CYCAS_031314,CYCAS_031316,CYCAS_032541	27|Gb_07385,Gb_13965,Gb_16036,Gb_16400,Gb_16401,Gb_18331,Gb_23395,Gb_23396,Gb_23397,Gb_23398,Gb_25040,Gb_25045,Gb_25896,Gb_28391,Gb_29161,Gb_30739,Gb_31821,Gb_34022,Gb_36958,Gb_36959,Gb_37832,Gb_38484,Gb_38581,Gb_40569,Gb_40575,Gb_40972,Gb_40975	22|TnS000058887t02,TnS000068223t01,TnS000075981t11,TnS000125905t03,TnS000178423t01,TnS000295655t01,TnS000301427t01,TnS000415767t01,TnS000464843t01,TnS000578721t01,TnS000627047t02,TnS000651073t02,TnS000651073t06,TnS000653095t01,TnS000689601t01,TnS000777285t01,TnS000808943t01,TnS000864625t01,TnS000910963t04,TnS000910963t05,TnS000914285t01,TnS000943937t05	46|PITA_01020,PITA_01154,PITA_01228,PITA_01711,PITA_02453,PITA_02735,PITA_05191,PITA_05396,PITA_05860,PITA_06188,PITA_07497,PITA_09275,PITA_09320,PITA_09418,PITA_11021,PITA_12592,PITA_13419,PITA_14257,PITA_14258,PITA_15268,PITA_15683,PITA_16087,PITA_17047,PITA_17681,PITA_18163,PITA_18538,PITA_19261,PITA_19566,PITA_20078,PITA_20171,PITA_21860,PITA_22355,PITA_22649,PITA_24586,PITA_26777,PITA_26778,…	18|NC10G0145150,NC10G0145170,NC11G0122130,NC11G0122140,NC11G0122150,NC11G0122160,NC11G0122170,NC11G0122220,NC11G0122260,NC13G0196110,NC4G0030130,NC4G0030150,NC4G0030240,NC4G0030250,NC4G0030270,NC4G0030280,NC4G0030290,NC9G0272860	20|Os01t0753300-00,Os04t0104900-01,Os04t0175600-01,Os04t0175900-01,Os04t0176200-00,Os04t0196200-00,Os05t0515500-01,Os05t0515600-01,Os06t0240800-00,Os06t0281300-01,Os08t0157500-01,Os08t0169300-00,Os08t0454500-00,Os09t0344500-01,Os10t0118000-01,Os11t0539500-00,Os12t0240900-01,Os12t0441300-00,Os12t0444800-00,Os12t0445300-00	27|MA_10172789g0010,MA_10375504g0010,MA_10426470g0010,MA_10426788g0010,MA_10430251g0010,MA_10432099g0010,MA_10432299g0010,MA_10436313g0010,MA_165197g0010,MA_1665780g0010,MA_214185g0010,MA_363801g0010,MA_392462g0010,MA_5226589g0010,MA_5637g0010,MA_630428g0010,MA_7210854g0010,MA_74925g0010,MA_74925g0020,MA_76956g0010,MA_7849761g0010,MA_8268940g0010,MA_84582g0010,MA_8790790g0010,MA_9112571g0010,MA_9…	3|XP_024375819.1,XP_024387941.1,XP_024390980.1	2|Sacu_v1.1_s0005.g002657,Sacu_v1.1_s0056.g014618	13|e_gw1.1.450.1,e_gw1.121.29.1,e_gw1.17.42.1,e_gw1.17.43.1,e_gw1.2.377.1,e_gw1.5.91.1,e_gw1.74.40.1,estExt_fgenesh1_kg.C_420008,estExt_fgenesh2_pg.C_30578,fgenesh1_kg.C_scaffold_1000035,fgenesh2_pg.C_scaffold_131000008,gw1.20.335.1,gw1.73.10.1	44|Cl0001388.1,Cl0002016.1,Cl0002025.1,Cl0003670.1,Cl0003884.1,Cl0004778.1,Cl0005303.1,Cl0007205.1,Cl0008566.1,Cl0008771.1,Cl0009103.1,Cl0009565.1,Cl0010520.1,Cl0011134.1,Cl0011326.1,Cl0012731.1,Cl0012880.1,Cl0012890.1,Cl0014992.1,Cl0015071.1,Cl0015669.1,Cl0016660.1,Cl0016813.1,Cl0017626.1,Cl0018173.1,Cl0018551.1,Cl0019080.1,Cl0020947.1,Cl0021796.1,Cl0022209.3,Cl0023211.1,Cl0023510.1,Cl0024185.1,…	31|hds037280.1,hds037330.1,hds109700.1,hds171750.1,hds175750.1,hds269460.1,hds278950.1,hds279040.1,hds301510.1,hds309600.1,hds312920.1,hds313060.1,hds347920.1,hds357140.1,hds359340.1,hds359740.1,hds359750.1,hds370010.1,hds370620.1,hds370680.1,hds370690.1,hds370700.1,hds370710.1,hds375050.1,hds375060.1,hds375100.1,hds375150.1,hds375190.1,hds375210.1,hds419520.1,hds429040.1
OG0000021	12|AALBA5B009349P1,AALBA5B1123197P1,AALBA5B120296P1,AALBA5B271019P1,AALBA5B296756P1,AALBA5B447258P1,AALBA5B449386P1,AALBA5B603443P1,AALBA5B648004P1,AALBA5B850379P1,AALBA5B877941P1,AALBA5B892052P1	10|AANG_004837,AANG_005762,AANG_005928,AANG_005929,AANG_008361,AANG_008466,AANG_008467,AANG_012397,AANG_012632,AANG_012816	7|Azfi_s0040.g026589,Azfi_s0065.g035912,Azfi_s0172.g055699,Azfi_s0475.g073007,Azfi_s0475.g073008,Azfi_s0602.g078920,Azfi_s0818.g087981	24|AT1G07460.1,AT1G15530.1,AT1G24159.1,AT1G53060.1,AT1G53070.1,AT1G53080.1,AT1G70110.1,AT1G70130.1,AT2G37710.1,AT3G08870.1,AT3G15356.1,AT3G16530.1,AT3G53810.1,AT3G55550.1,AT4G02410.1,AT4G02420.1,AT4G04960.1,AT4G28350.1,AT4G29050.1,AT5G01540.1,AT5G01550.1,AT5G01560.1,AT5G03350.1,AT5G55830.1	30|evm_27.model.AmTr_v1.0_scaffold00002.378,evm_27.model.AmTr_v1.0_scaffold00002.379,evm_27.model.AmTr_v1.0_scaffold00002.380,evm_27.model.AmTr_v1.0_scaffold00012.269,evm_27.model.AmTr_v1.0_scaffold00012.270,evm_27.model.AmTr_v1.0_scaffold00012.271,evm_27.model.AmTr_v1.0_scaffold00012.272,evm_27.model.AmTr_v1.0_scaffold00012.273,evm_27.model.AmTr_v1.0_scaffold00012.275,evm_27.model.AmTr_v1.0_scaf…	8|evm.model.ctg001211.301,evm.model.ctg001418.504,evm.model.ctg001418.506,evm.model.ctg001418.507,evm.model.ctg001418.508,evm.model.ctg001635.170,evm.model.ctg002853.29,evm.model.ctg002853.31	10|RWR76702.1,RWR76703.1,RWR76704.1,RWR76782.1,RWR76783.1,RWR76784.1,RWR78964.1,RWR81593.1,RWR87216.1,RWR89151.1	48|CYCAS_003593,CYCAS_009195,CYCAS_011855,CYCAS_024819,CYCAS_028348,CYCAS_028350,CYCAS_028351,CYCAS_028367,CYCAS_028371,CYCAS_028377,CYCAS_028378,CYCAS_028380,CYCAS_028381,CYCAS_028382,CYCAS_028383,CYCAS_028384,CYCAS_028385,CYCAS_028386,CYCAS_028387,CYCAS_028388,CYCAS_028389,CYCAS_028390,CYCAS_028391,CYCAS_028392,CYCAS_028421,CYCAS_028422,CYCAS_028423,CYCAS_028424,CYCAS_028425,CYCAS_028426,CYCAS_…	40|Gb_00190,Gb_01936,Gb_04107,Gb_04649,Gb_04759,Gb_06280,Gb_06281,Gb_06858,Gb_07711,Gb_09935,Gb_09936,Gb_09937,Gb_13132,Gb_15982,Gb_15983,Gb_15985,Gb_15986,Gb_22004,Gb_23139,Gb_23379,Gb_23636,Gb_26121,Gb_30169,Gb_30554,Gb_30555,Gb_33347,Gb_33873,Gb_33875,Gb_35142,Gb_35143,Gb_36653,Gb_37808,Gb_37811,Gb_37812,Gb_37813,Gb_37815,Gb_37986,Gb_40894,Gb_41157,Gb_41162	3|TnS000490811t02,TnS000790429t01,TnS000884025t02	2|PITA_25934,PITA_29273	24|NC1G0104260,NC3G0013980,NC3G0013990,NC3G0029880,NC3G0029900,NC3G0029920,NC3G0029940,NC3G0207090,NC6G0024130,NC6G0024150,NC6G0024160,NC6G0024190,NC6G0024200,NC6G0024210,NC6G0024300,NC6G0115230,NC6G0115250,NC7G0062260,NC7G0062300,NC7G0062310,NC7G0063300,NC7G0063320,NC7G0312360,NC9G0111650	27|Os01t0587900-00,Os02t0298200-01,Os02t0299000-00,Os02t0640500-01,Os03t0258000-01,Os03t0823000-01,Os04t0531400-01,Os04t0531500-01,Os06t0210400-01,Os07t0129800-00,Os07t0129900-00,Os07t0130100-01,Os07t0130200-01,Os07t0131500-00,Os07t0133000-01,Os07t0133100-01,Os07t0283050-00,Os07t0283125-00,Os07t0575600-02,Os07t0575700-01,Os07t0575750-00,Os09t0268000-00,Os09t0268100-00,Os10t0441900-01,Os10t0442000…	45|MA_10164364g0010,MA_10213388g0010,MA_10426480g0010,MA_10428294g0010,MA_10428635g0010,MA_10430408g0010,MA_10430511g0010,MA_10431930g0010,MA_10434498g0010,MA_10436198g0010,MA_1054190g0010,MA_107910g0010,MA_10908g0010,MA_114783g0010,MA_160280g0010,MA_163467g0010,MA_168754g0010,MA_170438g0010,MA_173589g0010,MA_17490g0020,MA_177787g0010,MA_181498g0010,MA_226042g0010,MA_22787g0010,MA_23726g0010,MA_2…	5|XP_024372764.1,XP_024380233.1,XP_024380996.1,XP_024388049.1,XP_024391586.1	5|Sacu_v1.1_s0001.g000202,Sacu_v1.1_s0006.g003408,Sacu_v1.1_s0079.g017802,Sacu_v1.1_s0103.g020010,Sacu_v1.1_s0258.g026855	8|e_gw1.140.3.1,e_gw1.38.83.1,estExt_Genewise1Plus.C_190038,fgenesh2_pg.C_scaffold_24000035,gw1.6.559.1,gw1.6.582.1,gw1.6.903.1,gw1.68.163.1	47|Cl0001076.1,Cl0001692.1,Cl0002127.1,Cl0002293.1,Cl0002791.3,Cl0003300.1,Cl0004458.1,Cl0004647.1,Cl0005196.1,Cl0005965.1,Cl0005968.1,Cl0007504.1,Cl0007913.1,Cl0008415.1,Cl0009190.1,Cl0009597.1,Cl0010161.1,Cl0010556.1,Cl0011141.1,Cl0011247.1,Cl0011770.1,Cl0012452.1,Cl0012618.1,Cl0012926.1,Cl0014078.1,Cl0014267.1,Cl0015142.1,Cl0017206.1,Cl0017858.1,Cl0018154.1,Cl0022852.1,Cl0023981.1,Cl0025867.1,…	36|hds063550.1,hds063560.1,hds063590.1,hds068880.1,hds068890.1,hds068910.1,hds068920.1,hds068930.1,hds068950.1,hds068970.1,hds069010.1,hds070180.1,hds152570.1,hds153880.1,hds153890.1,hds153900.1,hds153910.1,hds153960.1,hds153970.1,hds154010.1,hds154030.1,hds161470.1,hds161490.1,hds161510.1,hds188830.1,hds230490.1,hds230540.1,hds230560.1,hds230590.1,hds230740.1,hds230780.1,hds246420.1,hds263420.1,…
OG0000022	6|AALBA5B101265P1,AALBA5B299312P1,AALBA5B316074P1,AALBA5B691019P1,AALBA5B816674P1,AALBA5B830286P1	12|AANG_001892,AANG_002356,AANG_004144,AANG_004150,AANG_004218,AANG_005586,AANG_005593,AANG_006633,AANG_008088,AANG_008692,AANG_010680,AANG_014223	2|Azfi_s0008.g011399,Azfi_s0008.g011433	14|AT1G22900.1,AT1G55210.1,AT1G58170.1,AT1G65870.1,AT2G21100.1,AT2G21110.1,AT3G13650.1,AT3G13660.1,AT3G13662.1,AT3G58090.1,AT4G38700.1,AT5G42500.1,AT5G42510.1,AT5G49040.1	47|evm_27.model.AmTr_v1.0_scaffold00041.132,evm_27.model.AmTr_v1.0_scaffold00041.133,evm_27.model.AmTr_v1.0_scaffold00041.135,evm_27.model.AmTr_v1.0_scaffold00041.136,evm_27.model.AmTr_v1.0_scaffold00041.137,evm_27.model.AmTr_v1.0_scaffold00041.138,evm_27.model.AmTr_v1.0_scaffold00041.139,evm_27.model.AmTr_v1.0_scaffold00041.140,evm_27.model.AmTr_v1.0_scaffold00041.141,evm_27.model.AmTr_v1.0_scaf…	30|evm.model.ctg000006.245,evm.model.ctg000140.134,evm.model.ctg000140.135,evm.model.ctg000188.292,evm.model.ctg000373.389,evm.model.ctg000424.23,evm.model.ctg001601.90,evm.model.ctg001661.1,evm.model.ctg001661.2,evm.model.ctg002433.75,evm.model.ctg004039.154,evm.model.ctg004039.156,evm.model.ctg004039.158,evm.model.ctg004573.446,evm.model.ctg005596.62,evm.model.ctg005596.63,evm.model.ctg007202.3…	22|RWR76436.1,RWR81436.1,RWR81723.1,RWR82254.1,RWR82255.1,RWR84959.1,RWR85302.1,RWR85962.1,RWR85963.1,RWR86317.1,RWR86318.1,RWR86319.1,RWR86321.1,RWR86325.1,RWR86326.1,RWR86327.1,RWR86328.1,RWR86329.1,RWR86331.1,RWR89036.1,RWR96124.1,RWR98332.1	23|CYCAS_006763,CYCAS_006764,CYCAS_006765,CYCAS_009763,CYCAS_009764,CYCAS_009765,CYCAS_009766,CYCAS_009767,CYCAS_009768,CYCAS_009769,CYCAS_018581,CYCAS_018741,CYCAS_022527,CYCAS_022528,CYCAS_022529,CYCAS_024114,CYCAS_024517,CYCAS_024518,CYCAS_024519,CYCAS_024525,CYCAS_024526,CYCAS_024527,CYCAS_024529	13|Gb_00421,Gb_00422,Gb_01333,Gb_01814,Gb_01833,Gb_08448,Gb_12515,Gb_12517,Gb_24573,Gb_27541,Gb_37679,Gb_39275,Gb_39276	14|TnS000025943t01,TnS000036935t01,TnS000061489t01,TnS000134391t01,TnS000432977t10,TnS000441569t02,TnS000498063t33,TnS000510745t01,TnS000720761t01,TnS000856547t03,TnS001017911t01,TnS001035101t01,TnS001035101t02,TnS001035101t03	0|NA	21|NC13G0294680,NC13G0294690,NC1G0148060,NC1G0148070,NC1G0148080,NC1G0148090,NC1G0192500,NC1G0192510,NC1G0192580,NC1G0192590,NC1G0192680,NC1G0192710,NC1G0192720,NC1G0192770,NC1G0192780,NC7G0246170,NC7G0246180,NC7G0246210,NC7G0246230,NC7G0295820,NC9G0276480	20|Os03t0400200-00,Os03t0809000-01,Os04t0666800-01,Os07t0106700-01,Os07t0106900-01,Os07t0107100-01,Os07t0107300-01,Os07t0617100-01,Os07t0617500-00,Os08t0375400-01,Os10t0398100-01,Os11t0178800-01,Os11t0179000-01,Os11t0179400-00,Os11t0179500-00,Os11t0179700-00,Os11t0180000-01,Os11t0215100-01,Os11t0644700-01,Os11t0645400-01	37|MA_10068901g0010,MA_102072g0010,MA_10236378g0010,MA_10426063g0010,MA_10426515g0010,MA_10426515g0020,MA_10427702g0010,MA_10428143g0010,MA_10428143g0020,MA_10429703g0020,MA_10429923g0030,MA_10430216g0010,MA_10434995g0010,MA_10436019g0020,MA_110317g0010,MA_120399g0010,MA_13026g0010,MA_138591g0010,MA_145059g0010,MA_183233g0010,MA_2299832g0010,MA_26991g0010,MA_293305g0010,MA_42210g0010,MA_46031g001…	9|XP_024375472.1,XP_024377589.1,XP_024378832.1,XP_024378885.1,XP_024379123.1,XP_024392079.1,XP_024393433.1,XP_024394550.1,XP_024397218.1	3|Sacu_v1.1_s0019.g007811,Sacu_v1.1_s0093.g019029,Sacu_v1.1_s0093.g019033	18|e_gw1.0.244.1,e_gw1.51.37.1,e_gw1.73.352.1,estExt_Genewise1.C_01069,fgenesh2_pg.C_scaffold_43000042,gw1.1.145.1,gw1.2.137.1,gw1.2.139.1,gw1.2.146.1,gw1.2.916.1,gw1.20.466.1,gw1.26.379.1,gw1.26.731.1,gw1.4.112.1,gw1.44.601.1,gw1.68.86.1,gw1.7.90.1,gw1.85.121.1	51|Cl0001341.1,Cl0002074.1,Cl0002113.1,Cl0002241.1,Cl0002389.1,Cl0003288.1,Cl0003405.1,Cl0005950.1,Cl0006479.1,Cl0006893.1,Cl0008056.1,Cl0008603.1,Cl0008624.1,Cl0008629.1,Cl0009458.1,Cl0009824.1,Cl0011187.1,Cl0012671.1,Cl0013542.1,Cl0013781.1,Cl0014360.1,Cl0014785.1,Cl0016087.1,Cl0017106.1,Cl0018199.1,Cl0019119.1,Cl0019643.1,Cl0020547.1,Cl0020835.1,Cl0020925.1,Cl0022564.1,Cl0022706.1,Cl0022780.1,…	39|hds026180.1,hds026370.1,hds026390.1,hds026400.1,hds026410.1,hds039390.1,hds082550.1,hds082580.1,hds184940.1,hds191840.1,hds192060.1,hds192110.1,hds192180.1,hds192200.1,hds192250.1,hds192260.1,hds192270.1,hds192280.1,hds192290.1,hds192300.1,hds192330.1,hds192360.1,hds192600.1,hds194980.1,hds256620.1,hds256630.1,hds256640.1,hds256690.1,hds265920.1,hds265970.1,hds291830.1,hds306000.1,hds307450.1,…
OG0000025	9|AALBA5B013074P1,AALBA5B1046813P1,AALBA5B1099201P1,AALBA5B112492P1,AALBA5B172919P1,AALBA5B281102P1,AALBA5B509653P1,AALBA5B896549P1,AALBA5B918309P1	1|AANG_010917	1|Azfi_s0082.g038761	14|AT1G33720.1,AT1G33730.1,AT2G45550.1,AT2G45560.1,AT2G45570.1,AT2G45580.1,AT3G52970.2,AT3G61035.1,AT3G61040.1,AT4G12300.1,AT4G12310.1,AT4G12320.1,AT4G12330.1,AT5G44620.1	8|evm_27.model.AmTr_v1.0_scaffold00011.119,evm_27.model.AmTr_v1.0_scaffold00018.128,evm_27.model.AmTr_v1.0_scaffold00032.211,evm_27.model.AmTr_v1.0_scaffold00032.217,evm_27.model.AmTr_v1.0_scaffold00032.219,evm_27.model.AmTr_v1.0_scaffold00032.222,evm_27.model.AmTr_v1.0_scaffold00032.230,evm_27.model.AmTr_v1.0_scaffold00069.158	37|evm.model.ctg000026.958,evm.model.ctg000047.1,evm.model.ctg000047.4,evm.model.ctg001941.410,evm.model.ctg003325.142,evm.model.ctg003325.149,evm.model.ctg003325.150,evm.model.ctg003325.157,evm.model.ctg003325.158,evm.model.ctg003325.169,evm.model.ctg003325.171,evm.model.ctg003325.180,evm.model.ctg003325.183,evm.model.ctg003325.184,evm.model.ctg003404.397,evm.model.ctg003404.642,evm.model.ctg003…	16|RWR72960.1,RWR80677.1,RWR80710.1,RWR80712.1,RWR80714.1,RWR82106.1,RWR84639.1,RWR87196.1,RWR87526.1,RWR87527.1,RWR87528.1,RWR87531.1,RWR87533.1,RWR87571.1,RWR90886.1,RWR92882.1	30|CYCAS_002239,CYCAS_002243,CYCAS_002245,CYCAS_004277,CYCAS_004278,CYCAS_006315,CYCAS_006316,CYCAS_006320,CYCAS_006322,CYCAS_007759,CYCAS_007883,CYCAS_007885,CYCAS_007888,CYCAS_014375,CYCAS_014377,CYCAS_014378,CYCAS_014379,CYCAS_014380,CYCAS_014381,CYCAS_014383,CYCAS_014384,CYCAS_014580,CYCAS_015604,CYCAS_015605,CYCAS_024092,CYCAS_024093,CYCAS_024095,CYCAS_029723,CYCAS_031176,CYCAS_031868	33|Gb_02432,Gb_03772,Gb_05603,Gb_05630,Gb_09267,Gb_09401,Gb_09402,Gb_11069,Gb_12030,Gb_12032,Gb_12034,Gb_14581,Gb_14594,Gb_14802,Gb_15030,Gb_15031,Gb_15955,Gb_20267,Gb_20360,Gb_21485,Gb_21486,Gb_21585,Gb_27512,Gb_30412,Gb_32354,Gb_32355,Gb_32357,Gb_34291,Gb_39503,Gb_39506,Gb_39510,Gb_40359,Gb_41086	30|TnS000197697t10,TnS000197697t13,TnS000220661t10,TnS000307311t01,TnS000403451t01,TnS000431579t01,TnS000479557t01,TnS000500993t01,TnS000500993t02,TnS000500993t03,TnS000500993t04,TnS000544263t01,TnS000568373t04,TnS000593333t05,TnS000696807t01,TnS000756527t08,TnS000781791t01,TnS000818903t01,TnS000854399t01,TnS000874149t01,TnS000894581t03,TnS000894581t04,TnS000904187t03,TnS000904187t04,TnS000904187…	73|PITA_00308,PITA_00359,PITA_00720,PITA_00814,PITA_00828,PITA_00913,PITA_00999,PITA_01385,PITA_03497,PITA_03816,PITA_03900,PITA_04452,PITA_04453,PITA_05097,PITA_05504,PITA_05671,PITA_06385,PITA_07022,PITA_07248,PITA_07527,PITA_07702,PITA_07786,PITA_07984,PITA_08046,PITA_08858,PITA_09436,PITA_09723,PITA_09724,PITA_10849,PITA_11103,PITA_11326,PITA_11553,PITA_12364,PITA_13039,PITA_15051,PITA_17154,…	17|NC025100,NC10G0143610,NC10G0144060,NC14G0014720,NC14G0014750,NC14G0261080,NC14G0261100,NC14G0261110,NC1G0017790,NC1G0111120,NC1G0111130,NC5G0099420,NC5G0099520,NC5G0099540,NC5G0251670,NC9G0171940,NC9G0271860	8|Os02t0500700-00,Os02t0502300-00,Os08t0226300-00,Os08t0547900-01,Os10t0164500-00,Os10t0165300-01,Os10t0166600-01,Os10t0167200-00	34|MA_103815g0010,MA_10425888g0010,MA_10426620g0020,MA_10427075g0010,MA_10427515g0010,MA_10429973g0020,MA_10432446g0010,MA_10432446g0030,MA_10432610g0010,MA_10432610g0020,MA_10432980g0010,MA_117035g0010,MA_13550g0010,MA_137442g0010,MA_16731g0010,MA_175723g0010,MA_368192g0010,MA_38740g0010,MA_459743g0010,MA_52987g0020,MA_54872g0010,MA_5880643g0010,MA_6188268g0010,MA_621586g0010,MA_6230585g0010,MA_…	0|NA	0|NA	1|e_gw1.1.476.1	45|Cl0000188.1,Cl0000543.1,Cl0001498.1,Cl0003333.1,Cl0005933.1,Cl0006449.1,Cl0006494.1,Cl0006956.1,Cl0007213.1,Cl0007559.1,Cl0007567.1,Cl0008366.3,Cl0008539.1,Cl0009558.1,Cl0011188.1,Cl0012630.1,Cl0013286.1,Cl0013821.1,Cl0015547.1,Cl0018483.1,Cl0018952.1,Cl0021561.1,Cl0022584.1,Cl0022628.1,Cl0022802.1,Cl0022843.1,Cl0024852.1,Cl0025607.1,Cl0026536.1,Cl0027511.1,Cl0027965.1,Cl0028834.1,Cl0028956.1,…	21|hds019220.1,hds019240.1,hds019250.1,hds019260.1,hds136680.1,hds182980.1,hds187850.1,hds190230.1,hds192690.1,hds193430.1,hds194220.1,hds194600.1,hds194750.1,hds194890.1,hds287620.1,hds307420.1,hds372960.1,hds372970.1,hds373020.1,hds373030.1,hds373040.1
OG0000030	1|AALBA5B920592P1	8|AANG_001553,AANG_001556,AANG_001558,AANG_001563,AANG_004042,AANG_004086,AANG_010619,AANG_010858	14|Azfi_s0008.g011291,Azfi_s0008.g011386,Azfi_s0011.g012553,Azfi_s0032.g024858,Azfi_s0033.g025097,Azfi_s0054.g033610,Azfi_s0054.g033615,Azfi_s0054.g033628,Azfi_s0084.g039058,Azfi_s0123.g048430,Azfi_s0161.g054099,Azfi_s0168.g054627,Azfi_s1396.g102565,Azfi_s3395.g115541	22|AT1G04680.1,AT1G11920.1,AT1G14420.1,AT1G30350.1,AT1G67750.1,AT2G02720.1,AT3G07010.1,AT3G24230.1,AT3G24670.1,AT3G27400.1,AT3G53190.1,AT3G54920.1,AT4G13210.2,AT4G13710.1,AT4G22080.1,AT4G22090.1,AT4G24780.1,AT5G04310.1,AT5G09280.1,AT5G48900.1,AT5G55720.1,AT5G63180.1	7|evm_27.model.AmTr_v1.0_scaffold00004.108,evm_27.model.AmTr_v1.0_scaffold00039.150,evm_27.model.AmTr_v1.0_scaffold00039.151,evm_27.model.AmTr_v1.0_scaffold00049.161,evm_27.model.AmTr_v1.0_scaffold00078.77,evm_27.model.AmTr_v1.0_scaffold00120.52,evm_27.model.AmTr_v1.0_scaffold00171.23	49|evm.model.ctg000104.434,evm.model.ctg000486.294,evm.model.ctg000486.295,evm.model.ctg000486.297,evm.model.ctg000486.298,evm.model.ctg000486.300,evm.model.ctg000486.302,evm.model.ctg001040.4,evm.model.ctg001419.240,evm.model.ctg001419.241,evm.model.ctg001419.242,evm.model.ctg001705.497,evm.model.ctg001705.503,evm.model.ctg001705.505,evm.model.ctg001705.510,evm.model.ctg001705.512,evm.model.ctg0…	15|RWR76135.1,RWR78697.1,RWR78724.1,RWR80198.1,RWR80571.1,RWR83414.1,RWR83703.1,RWR87985.1,RWR89017.1,RWR89046.1,RWR96106.1,RWR96981.1,RWR97326.1,RWR97328.1,RWR97493.1	12|CYCAS_003088,CYCAS_003214,CYCAS_003215,CYCAS_003216,CYCAS_006578,CYCAS_009408,CYCAS_009425,CYCAS_011372,CYCAS_013270,CYCAS_018064,CYCAS_022886,CYCAS_022887	11|Gb_02248,Gb_04023,Gb_04026,Gb_04493,Gb_07166,Gb_07169,Gb_12278,Gb_19802,Gb_26755,Gb_28785,Gb_37157	18|TnS000120933t01,TnS000120933t18,TnS000178365t07,TnS000234581t04,TnS000238769t28,TnS000285121t01,TnS000323519t09,TnS000323519t11,TnS000371659t01,TnS000464453t01,TnS000464453t02,TnS000626283t03,TnS000686971t03,TnS000856151t01,TnS000867017t16,TnS000867017t24,TnS001025173t01,TnS013910714t01	49|PITA_00709,PITA_00806,PITA_00900,PITA_01014,PITA_01015,PITA_01047,PITA_03871,PITA_04810,PITA_06000,PITA_06606,PITA_07100,PITA_07533,PITA_08933,PITA_09139,PITA_09927,PITA_10274,PITA_10686,PITA_11361,PITA_12489,PITA_12554,PITA_17261,PITA_17297,PITA_17448,PITA_17929,PITA_17973,PITA_18918,PITA_19068,PITA_19114,PITA_19555,PITA_20407,PITA_21004,PITA_21569,PITA_21679,PITA_22228,PITA_22614,PITA_23294,…	10|NC12G0185780,NC12G0187760,NC14G0011030,NC2G0004050,NC2G0004060,NC3G0206900,NC4G0239190,NC4G0239210,NC4G0239580,NC6G0256140	6|Os02t0214400-01,Os05t0293500-01,Os06t0144200-01,Os06t0583900-01,Os08t0286100-00,Os10t0457200-01	35|MA_101171g0010,MA_10205415g0010,MA_10353668g0010,MA_103716g0010,MA_10394547g0010,MA_10426822g0020,MA_10428603g0010,MA_10428603g0020,MA_10429117g0010,MA_10430145g0020,MA_10430145g0030,MA_10433252g0020,MA_10433764g0010,MA_10437227g0010,MA_10437227g0020,MA_10437227g0030,MA_1164682g0010,MA_134286g0010,MA_137974g0010,MA_163033g0010,MA_170547g0010,MA_185203g0010,MA_203992g0010,MA_204440g0010,MA_2422…	16|XP_024358649.1,XP_024359374.1,XP_024359854.1,XP_024367989.1,XP_024368728.1,XP_024368799.1,XP_024369921.1,XP_024370179.1,XP_024370528.1,XP_024372852.1,XP_024383274.1,XP_024386720.1,XP_024388309.1,XP_024393293.1,XP_024397497.1,XP_024400148.1	5|Sacu_v1.1_s0006.g003136,Sacu_v1.1_s0018.g007508,Sacu_v1.1_s0023.g008837,Sacu_v1.1_s0093.g019058,Sacu_v1.1_s0169.g024310	5|e_gw1.4.293.1,e_gw1.9.921.1,estExt_fgenesh2_pg.C_60068,fgenesh2_pg.C_scaffold_53000034,fgenesh2_pg.C_scaffold_7000126	39|Cl0000214.1,Cl0002393.1,Cl0003375.1,Cl0004455.1,Cl0004545.1,Cl0004790.2,Cl0005231.1,Cl0006233.1,Cl0009059.1,Cl0009702.1,Cl0010347.1,Cl0010844.1,Cl0011768.1,Cl0011950.1,Cl0012402.1,Cl0012634.1,Cl0013037.1,Cl0013941.1,Cl0015566.1,Cl0016055.1,Cl0016797.1,Cl0016897.1,Cl0020151.1,Cl0020471.1,Cl0022650.1,Cl0022656.1,Cl0024205.1,Cl0026538.1,Cl0030501.1,Cl0031191.1,Cl0031492.1,Cl0032086.1,Cl0032146.1,…	24|hds033300.1,hds033310.1,hds033320.1,hds033500.1,hds033510.1,hds033550.1,hds033560.1,hds033570.1,hds033580.1,hds033600.1,hds033620.1,hds040400.1,hds186850.1,hds186860.1,hds186890.1,hds186900.1,hds232360.1,hds255700.1,hds255710.1,hds270890.1,hds317050.1,hds328140.1,hds404370.1,hds438260.1
OG0000032	4|AALBA5B1046483P1,AALBA5B416930P1,AALBA5B488446P1,AALBA5B706742P1	7|AANG_001274,AANG_002321,AANG_003779,AANG_007096,AANG_008054,AANG_009811,AANG_009812	10|Azfi_s0006.g010309,Azfi_s0006.g010311,Azfi_s0018.g014915,Azfi_s0027.g023576,Azfi_s0035.g025622,Azfi_s0038.g026354,Azfi_s0076.g037897,Azfi_s0092.g043016,Azfi_s0093.g043250,Azfi_s0479.g073072	18|AT1G17060.1,AT1G67110.1,AT1G75130.1,AT2G26710.1,AT2G46950.1,AT2G46960.2,AT3G14610.1,AT3G14620.1,AT3G14630.1,AT3G14640.1,AT3G14650.1,AT3G14660.1,AT3G14680.1,AT3G14690.1,AT4G27710.1,AT5G24900.1,AT5G24910.1,AT5G38450.1	11|evm_27.model.AmTr_v1.0_scaffold00013.282,evm_27.model.AmTr_v1.0_scaffold00042.17,evm_27.model.AmTr_v1.0_scaffold00047.97,evm_27.model.AmTr_v1.0_scaffold00059.82,evm_27.model.AmTr_v1.0_scaffold00059.83,evm_27.model.AmTr_v1.0_scaffold00059.85,evm_27.model.AmTr_v1.0_scaffold00089.15,evm_27.model.AmTr_v1.0_scaffold00117.63,evm_27.model.AmTr_v1.0_scaffold00117.65,evm_27.model.AmTr_v1.0_scaffold0011…	9|evm.model.ctg000149.260,evm.model.ctg002301.1,evm.model.ctg003325.140,evm.model.ctg003325.213,evm.model.ctg004039.127,evm.model.ctg006695.65,evm.model.ctg009357.297,evm.model.ctg009488.238,evm.model.ctg009488.240	21|RWR72344.1,RWR73270.1,RWR76607.1,RWR76608.1,RWR76611.1,RWR77438.1,RWR86359.1,RWR89009.1,RWR89084.1,RWR89088.1,RWR89091.1,RWR89093.1,RWR95694.1,RWR95781.1,RWR96162.1,RWR97375.1,RWR97376.1,RWR97377.1,RWR97382.1,RWR97384.1,RWR98102.1	13|CYCAS_001946,CYCAS_001948,CYCAS_002826,CYCAS_002827,CYCAS_002843,CYCAS_009340,CYCAS_010895,CYCAS_011873,CYCAS_017055,CYCAS_017131,CYCAS_017134,CYCAS_024774,CYCAS_028232	30|Gb_00446,Gb_01905,Gb_01906,Gb_01907,Gb_05281,Gb_13156,Gb_13157,Gb_13158,Gb_13159,Gb_13160,Gb_13161,Gb_13163,Gb_13164,Gb_13170,Gb_14875,Gb_15611,Gb_19483,Gb_21523,Gb_21651,Gb_22915,Gb_22916,Gb_24902,Gb_25247,Gb_25258,Gb_35500,Gb_35754,Gb_35763,Gb_41418,Gb_41420,Gb_41653	31|TnS000064931t02,TnS000122547t14,TnS000135743t02,TnS000139427t05,TnS000139427t06,TnS000172305t13,TnS000172305t16,TnS000190843t01,TnS000190843t02,TnS000197045t01,TnS000199843t02,TnS000309241t02,TnS000309241t03,TnS000391925t01,TnS000455401t02,TnS000455401t04,TnS000572087t01,TnS000593333t01,TnS000625125t01,TnS000632019t01,TnS000653635t01,TnS000719089t07,TnS000752563t10,TnS000753309t08,TnS000763453…	23|PITA_01309,PITA_04024,PITA_06446,PITA_07741,PITA_09343,PITA_10609,PITA_10715,PITA_11117,PITA_11259,PITA_12591,PITA_12676,PITA_13173,PITA_16150,PITA_18489,PITA_18822,PITA_20724,PITA_21862,PITA_27561,PITA_27601,PITA_29335,PITA_33445,PITA_34173,PITA_35925	9|NC10G0163770,NC10G0166370,NC11G0015140,NC11G0015530,NC1G0129430,NC2G0009510,NC2G0009560,NC6G0254080,NC8G0217030	28|Os01t0349800-01,Os01t0602400-01,Os01t0602500-01,Os01t0627400-01,Os01t0627500-01,Os01t0627800-01,Os01t0627933-00,Os01t0628700-01,Os01t0628900-01,Os01t0728300-01,Os02t0204700-00,Os03t0370900-02,Os03t0371350-00,Os05t0372300-01,Os05t0405600-01,Os05t0482400-01,Os06t0191700-00,Os06t0600400-01,Os07t0418500-02,Os07t0419000-00,Os07t0419100-00,Os07t0635200-00,Os07t0635500-01,Os07t0635700-00,Os07t0647200…	27|MA_101048g0010,MA_102685g0020,MA_10397579g0010,MA_10435471g0020,MA_10436891g0010,MA_110889g0010,MA_141669g0010,MA_15954g0010,MA_171397g0010,MA_198g0010,MA_218197g0020,MA_320571g0010,MA_327784g0010,MA_33943g0010,MA_3670g0010,MA_36763g0010,MA_454299g0010,MA_5526g0010,MA_5526g0020,MA_64875g0010,MA_65486g0010,MA_7780396g0010,MA_79145g0010,MA_811906g0010,MA_8137092g0010,MA_9176g0010,MA_920165g0010	2|XP_024358786.1,XP_024368872.1	7|Sacu_v1.1_s0025.g009295,Sacu_v1.1_s0051.g013955,Sacu_v1.1_s0059.g015193,Sacu_v1.1_s0093.g019048,Sacu_v1.1_s0170.g024347,Sacu_v1.1_s0177.g024631,Sacu_v1.1_s0186.g025073	30|e_gw1.10.477.1,e_gw1.12.695.1,e_gw1.15.281.1,e_gw1.15.285.1,e_gw1.15.463.1,e_gw1.15.471.1,e_gw1.19.689.1,e_gw1.29.321.1,e_gw1.59.173.1,e_gw1.9.465.1,estExt_Genewise1.C_150325,estExt_Genewise1.C_30845,estExt_Genewise1Plus.C_120760,estExt_Genewise1Plus.C_120779,estExt_Genewise1Plus.C_150304,estExt_Genewise1Plus.C_190497,estExt_fgenesh1_pm.C_10041,estExt_fgenesh1_pm.C_120070,estExt_fgenesh2_pg.C_…	40|Cl0001622.2,Cl0002204.1,Cl0003263.1,Cl0004720.1,Cl0005111.1,Cl0009033.1,Cl0009152.1,Cl0012960.1,Cl0013574.1,Cl0013688.1,Cl0014071.1,Cl0014149.1,Cl0015060.1,Cl0016653.1,Cl0016740.1,Cl0016957.1,Cl0021483.1,Cl0022013.1,Cl0022114.1,Cl0022300.1,Cl0022323.1,Cl0022875.1,Cl0023714.1,Cl0024051.1,Cl0025809.1,Cl0026065.1,Cl0026108.1,Cl0028503.1,Cl0029138.1,Cl0030167.1,Cl0030225.1,Cl0031698.1,Cl0034399.1,…	20|hds005160.1,hds005330.1,hds017470.1,hds055230.1,hds056660.1,hds056680.1,hds056690.1,hds056700.1,hds056710.1,hds092610.1,hds141870.1,hds141880.1,hds162530.1,hds258440.1,hds302180.1,hds343530.1,hds376760.1,hds402560.1,hds403450.1,hds404740.1
OG0000034	7|AALBA5B023258P1,AALBA5B297228P1,AALBA5B514952P1,AALBA5B887912P1,AALBA5B937729P1,AALBA5B947238P1,AALBA5B953752P1	6|AANG_004283,AANG_004294,AANG_007444,AANG_007445,AANG_007452,AANG_007454	8|Azfi_s0008.g011362,Azfi_s0008.g011363,Azfi_s0077.g038045,Azfi_s0098.g043944,Azfi_s0098.g043953,Azfi_s0198.g057417,Azfi_s0232.g059286,Azfi_s0388.g067636	11|AT1G15210.1,AT1G15520.1,AT1G59870.1,AT1G66950.1,AT2G26910.1,AT2G29940.1,AT2G36380.1,AT2G37280.1,AT3G16340.1,AT3G30842.1,AT3G53480.1	14|evm_27.model.AmTr_v1.0_scaffold00013.47,evm_27.model.AmTr_v1.0_scaffold00039.205,evm_27.model.AmTr_v1.0_scaffold00039.206,evm_27.model.AmTr_v1.0_scaffold00040.179,evm_27.model.AmTr_v1.0_scaffold00056.84,evm_27.model.AmTr_v1.0_scaffold00067.70,evm_27.model.AmTr_v1.0_scaffold00068.114,evm_27.model.AmTr_v1.0_scaffold00069.197,evm_27.model.AmTr_v1.0_scaffold00069.198,evm_27.model.AmTr_v1.0_scaffol…	9|evm.model.ctg001715.118,evm.model.ctg001906.71,evm.model.ctg001906.74,evm.model.ctg003287.29,evm.model.ctg003407.8,evm.model.ctg004984.103,evm.model.ctg006172.105,evm.model.ctg007584.11,evm.model.ctg007615.6	19|RWR73507.1,RWR77457.1,RWR77458.1,RWR77468.1,RWR78257.1,RWR82794.1,RWR83055.1,RWR83056.1,RWR83057.1,RWR83058.1,RWR83059.1,RWR83360.1,RWR87565.1,RWR92141.1,RWR95173.1,RWR95786.1,RWR96031.1,RWR96557.1,RWR97157.1	20|CYCAS_001592,CYCAS_001593,CYCAS_004777,CYCAS_004779,CYCAS_004786,CYCAS_004791,CYCAS_004792,CYCAS_004803,CYCAS_004804,CYCAS_004817,CYCAS_004818,CYCAS_005012,CYCAS_006435,CYCAS_008762,CYCAS_009734,CYCAS_010987,CYCAS_012802,CYCAS_029267,CYCAS_029278,CYCAS_029448	22|Gb_04571,Gb_04573,Gb_05443,Gb_15305,Gb_15493,Gb_19768,Gb_28917,Gb_28918,Gb_30092,Gb_30093,Gb_30095,Gb_33043,Gb_33044,Gb_34606,Gb_34645,Gb_34646,Gb_37005,Gb_37006,Gb_37007,Gb_38109,Gb_41755,Gb_41757	8|TnS000009425t11,TnS000124043t04,TnS000237087t03,TnS000607127t02,TnS000678221t04,TnS000703273t20,TnS000703273t21,TnS000912213t01	21|PITA_01071,PITA_01138,PITA_04241,PITA_04456,PITA_04457,PITA_05137,PITA_06488,PITA_06530,PITA_07653,PITA_08654,PITA_09158,PITA_12447,PITA_12741,PITA_14667,PITA_18897,PITA_29280,PITA_30382,PITA_30408,PITA_31793,PITA_36215,PITA_36218	17|NC10G0143630,NC10G0266330,NC11G0117380,NC11G0117450,NC12G0187490,NC1G0018100,NC1G0129080,NC1G0129090,NC1G0131080,NC4G0238870,NC4G0238900,NC4G0238960,NC6G0039770,NC6G0039800,NC6G0254640,NC6G0254830,NC9G0271790	13|Os01t0177900-01,Os01t0516900-00,Os01t0609000-00,Os01t0609200-00,Os01t0609900-01,Os02t0318500-00,Os02t0528900-01,Os06t0554800-01,Os09t0332300-00,Os09t0332700-01,Os09t0333600-01,Os11t0587600-01,Os12t0240000-01	11|MA_10425791g0020,MA_10426781g0010,MA_10427683g0010,MA_10437002g0020,MA_105476g0010,MA_108793g0010,MA_135152g0010,MA_17319g0020,MA_18770g0010,MA_3894g0010,MA_598099g0010	14|XP_024360152.1,XP_024369075.1,XP_024373689.1,XP_024375501.1,XP_024375539.1,XP_024375908.1,XP_024377838.1,XP_024391621.1,XP_024394095.1,XP_024398575.1,XP_024399522.1,XP_024399572.1,XP_024402859.1,XP_024403336.1	14|Sacu_v1.1_s0001.g000037,Sacu_v1.1_s0005.g002637,Sacu_v1.1_s0005.g002639,Sacu_v1.1_s0010.g004775,Sacu_v1.1_s0010.g004796,Sacu_v1.1_s0025.g009249,Sacu_v1.1_s0025.g009392,Sacu_v1.1_s0032.g010863,Sacu_v1.1_s0044.g013064,Sacu_v1.1_s0071.g016875,Sacu_v1.1_s0107.g020342,Sacu_v1.1_s0120.g021403,Sacu_v1.1_s0214.g026014,Sacu_v1.1_s1178.g027961	27|e_gw1.119.65.1,e_gw1.18.275.1,e_gw1.18.530.1,e_gw1.22.171.1,e_gw1.24.453.1,e_gw1.5.786.1,e_gw1.52.210.1,e_gw1.59.132.1,estExt_Genewise1Plus.C_180650,estExt_Genewise1Plus.C_220476,estExt_Genewise1Plus.C_680027,estExt_fgenesh1_pm.C_240025,estExt_fgenesh2_pg.C_180271,estExt_fgenesh2_pg.C_180280,estExt_fgenesh2_pg.C_180297,fgenesh1_pm.C_scaffold_1000060,fgenesh1_pm.C_scaffold_83000036,fgenesh2_pg.…	43|Cl0000200.1,Cl0002012.1,Cl0002596.1,Cl0003630.1,Cl0004457.1,Cl0004693.1,Cl0004936.1,Cl0004953.1,Cl0004971.1,Cl0005315.1,Cl0012294.1,Cl0012456.1,Cl0012552.1,Cl0013136.1,Cl0013347.1,Cl0013408.1,Cl0014934.1,Cl0015065.1,Cl0016110.1,Cl0016230.1,Cl0017982.1,Cl0018087.1,Cl0018348.1,Cl0018728.1,Cl0019014.1,Cl0019288.1,Cl0019875.1,Cl0020553.2,Cl0021037.1,Cl0022583.1,Cl0024002.1,Cl0024288.1,Cl0025203.1,…	29|hds022810.1,hds022830.1,hds022850.1,hds022860.1,hds024470.1,hds151040.1,hds171270.1,hds171280.1,hds171300.1,hds171310.1,hds171380.1,hds171430.1,hds171440.1,hds189860.1,hds194310.1,hds232870.1,hds234510.1,hds234520.1,hds234530.1,hds278510.1,hds278530.1,hds278540.1,hds278550.1,hds321950.1,hds323740.1,hds328620.1,hds426350.1,hds428760.1,hds428780.1
OG0000039	3|AALBA5B1082341P1,AALBA5B219420P1,AALBA5B939462P1	6|AANG_005036,AANG_005039,AANG_005040,AANG_005041,AANG_009054,AANG_014216	14|Azfi_s0002.g001352,Azfi_s0008.g011368,Azfi_s0008.g011489,Azfi_s0037.g025913,Azfi_s0129.g048922,Azfi_s0149.g053264,Azfi_s0241.g059763,Azfi_s0241.g059773,Azfi_s0347.g066412,Azfi_s0347.g066415,Azfi_s0374.g067219,Azfi_s0402.g068306,Azfi_s1432.g103020,Azfi_s4075.g117887	8|AT1G18140.1,AT2G29130.1,AT2G38080.1,AT5G01190.1,AT5G03260.1,AT5G07130.1,AT5G58910.1,AT5G60020.1	10|evm_27.model.AmTr_v1.0_scaffold00010.312,evm_27.model.AmTr_v1.0_scaffold00010.313,evm_27.model.AmTr_v1.0_scaffold00011.125,evm_27.model.AmTr_v1.0_scaffold00012.228,evm_27.model.AmTr_v1.0_scaffold00012.238,evm_27.model.AmTr_v1.0_scaffold00012.24,evm_27.model.AmTr_v1.0_scaffold00012.25,evm_27.model.AmTr_v1.0_scaffold00045.24,evm_27.model.AmTr_v1.0_scaffold00055.122,evm_27.model.AmTr_v1.0_scaffol…	19|evm.model.ctg000694.264,evm.model.ctg000694.266,evm.model.ctg000694.285,evm.model.ctg000694.286,evm.model.ctg000733.166,evm.model.ctg001028.514,evm.model.ctg002198.115,evm.model.ctg002198.85,evm.model.ctg003029.2,evm.model.ctg003764.441,evm.model.ctg003764.783,evm.model.ctg003764.785,evm.model.ctg003764.789,evm.model.ctg003764.791,evm.model.ctg003848.221,evm.model.ctg004634.532,evm.model.ctg00…	17|RWR76710.1,RWR76714.1,RWR78417.1,RWR81550.1,RWR82411.1,RWR82412.1,RWR84916.1,RWR86103.1,RWR86111.1,RWR86191.1,RWR89075.1,RWR89076.1,RWR92114.1,RWR95399.1,RWR95403.1,RWR95405.1,RWR96155.1	26|CYCAS_003008,CYCAS_009727,CYCAS_009797,CYCAS_013008,CYCAS_013015,CYCAS_013016,CYCAS_013459,CYCAS_013460,CYCAS_013462,CYCAS_014508,CYCAS_015578,CYCAS_015580,CYCAS_015594,CYCAS_015595,CYCAS_015596,CYCAS_015597,CYCAS_025445,CYCAS_025446,CYCAS_026652,CYCAS_027446,CYCAS_032349,CYCAS_032350,CYCAS_032375,CYCAS_032711,CYCAS_032719,CYCAS_033113	5|Gb_00462,Gb_11065,Gb_14613,Gb_14614,Gb_23947	19|TnS000007785t01,TnS000076443t01,TnS000077449t01,TnS000079231t02,TnS000079835t01,TnS000095137t04,TnS000218867t01,TnS000220955t07,TnS000360639t01,TnS000360639t02,TnS000570691t02,TnS000821077t07,TnS000821077t08,TnS000921405t01,TnS000969219t04,TnS000994443t22,TnS001032017t01,TnS001041799t06,TnS001041799t08	54|PITA_00598,PITA_00619,PITA_00732,PITA_00920,PITA_00936,PITA_01256,PITA_01376,PITA_02902,PITA_03192,PITA_04631,PITA_06257,PITA_06467,PITA_06751,PITA_07645,PITA_09049,PITA_09405,PITA_09931,PITA_11122,PITA_11378,PITA_12094,PITA_12176,PITA_12803,PITA_14547,PITA_16091,PITA_16119,PITA_17547,PITA_17784,PITA_17957,PITA_18963,PITA_19511,PITA_20081,PITA_20260,PITA_20828,PITA_21242,PITA_21656,PITA_21839,…	13|NC10G0142940,NC11G0015520,NC11G0117650,NC11G0119370,NC11G0120630,NC2G0042040,NC5G0049800,NC5G0049910,NC5G0049920,NC5G0049990,NC5G0158550,NC6G0258560,NC8G0215020	13|Os01t0842400-01,Os01t0842500-01,Os01t0843800-00,Os01t0850700-02,Os01t0850800-00,Os02t0749700-00,Os03t0273200-01,Os05t0458300-00,Os05t0458500-00,Os05t0458600-01,Os07t0101000-00,Os10t0437400-00,Os11t0696900-01	25|MA_10428927g0020,MA_10430789g0010,MA_10432961g0010,MA_10434084g0010,MA_10435226g0010,MA_10435604g0010,MA_115430g0010,MA_118833g0010,MA_122769g0010,MA_132857g0010,MA_14240g0010,MA_14717g0010,MA_170004g0010,MA_185257g0010,MA_19643g0010,MA_205016g0010,MA_21316g0010,MA_28768g0010,MA_33057g0010,MA_67291g0010,MA_75861g0010,MA_785232g0010,MA_811078g0010,MA_897132g0010,MA_9916300g0010	4|XP_024377771.1,XP_024396162.1,XP_024397494.1,XP_024403105.1	5|Sacu_v1.1_s0005.g002618,Sacu_v1.1_s0031.g010585,Sacu_v1.1_s0039.g012147,Sacu_v1.1_s0046.g013338,Sacu_v1.1_s0058.g014969	9|e_gw1.17.11.1,e_gw1.2.1141.1,e_gw1.2.1146.1,e_gw1.3.32.1,e_gw1.32.6.1,estExt_Genewise1Plus.C_20177,fgenesh1_pm.C_scaffold_11000017,fgenesh1_pm.C_scaffold_4000106,fgenesh2_pg.C_scaffold_2000063	39|Cl0000143.1,Cl0000305.1,Cl0000435.1,Cl0000596.1,Cl0001108.1,Cl0001843.1,Cl0002420.1,Cl0003737.1,Cl0003865.1,Cl0004237.1,Cl0005762.1,Cl0007264.1,Cl0007545.1,Cl0009859.1,Cl0009867.1,Cl0010357.1,Cl0010777.1,Cl0011113.1,Cl0013919.1,Cl0013965.1,Cl0014599.1,Cl0018721.1,Cl0019968.1,Cl0022644.1,Cl0024604.1,Cl0024702.1,Cl0024818.1,Cl0026292.1,Cl0026420.1,Cl0027499.1,Cl0027817.1,Cl0028789.1,Cl0030408.1,…	17|hds069910.1,hds091010.1,hds093990.1,hds094000.1,hds129420.1,hds129430.1,hds204230.1,hds271120.1,hds294200.1,hds294250.1,hds295430.1,hds373470.1,hds373490.1,hds373510.1,hds374030.1,hds374110.1,hds438730.1
OG0000046	6|AALBA5B055528P1,AALBA5B416798P1,AALBA5B620331P1,AALBA5B675957P1,AALBA5B762863P1,AALBA5B843648P1	10|AANG_004498,AANG_004668,AANG_005084,AANG_005819,AANG_008901,AANG_009556,AANG_011120,AANG_012384,AANG_014323,AANG_014400	1|Azfi_s0099.g044095	20|AT1G11970.1,AT1G11980.1,AT1G23410.1,AT1G31340.1,AT1G53930.1,AT1G55060.1,AT1G65350.1,AT2G35635.1,AT2G36170.1,AT2G47110.1,AT3G09790.1,AT3G52590.1,AT3G62250.1,AT4G02890.3,AT4G05050.1,AT4G05320.2,AT5G03240.1,AT5G09340.1,AT5G20620.1,AT5G37640.1	6|evm_27.model.AmTr_v1.0_scaffold00009.87,evm_27.model.AmTr_v1.0_scaffold00017.35,evm_27.model.AmTr_v1.0_scaffold00027.40,evm_27.model.AmTr_v1.0_scaffold00040.71,evm_27.model.AmTr_v1.0_scaffold00095.113,evm_27.model.AmTr_v1.0_scaffold00101.25	17|evm.model.ctg001418.500,evm.model.ctg001521.160,evm.model.ctg001521.583,evm.model.ctg001521.606,evm.model.ctg003366.895,evm.model.ctg003366.897,evm.model.ctg003404.24,evm.model.ctg004634.631,evm.model.ctg004941.2,evm.model.ctg004941.4,evm.model.ctg005471.343,evm.model.ctg005471.355,evm.model.ctg005471.361,evm.model.ctg005471.366,evm.model.ctg005471.368,evm.model.ctg006880.1,evm.model.ctg008028…	11|RWR80654.1,RWR80812.1,RWR81895.1,RWR85750.1,RWR87476.1,RWR87657.1,RWR88893.1,RWR91034.1,RWR91035.1,RWR93438.1,RWR93488.1	28|CYCAS_000253,CYCAS_007735,CYCAS_008367,CYCAS_008368,CYCAS_008369,CYCAS_011284,CYCAS_013608,CYCAS_013609,CYCAS_014052,CYCAS_023672,CYCAS_025208,CYCAS_026834,CYCAS_027843,CYCAS_029506,CYCAS_029976,CYCAS_029977,CYCAS_029978,CYCAS_029979,CYCAS_030035,CYCAS_030051,CYCAS_030052,CYCAS_030053,CYCAS_030054,CYCAS_030056,CYCAS_030099,CYCAS_030100,CYCAS_030101,CYCAS_031994	25|Gb_01257,Gb_02030,Gb_05873,Gb_07386,Gb_07405,Gb_14911,Gb_15027,Gb_16336,Gb_19115,Gb_19116,Gb_25061,Gb_27155,Gb_28247,Gb_28249,Gb_28253,Gb_28672,Gb_28712,Gb_30150,Gb_35273,Gb_35643,Gb_35773,Gb_35774,Gb_35975,Gb_40288,Gb_41257	3|TnS000086217t01,TnS000118989t01,TnS000788347t04	9|PITA_07020,PITA_07590,PITA_09548,PITA_13373,PITA_15468,PITA_20938,PITA_23492,PITA_29686,PITA_36146	1|NC081020	12|Os01t0328400-01,Os03t0808400-00,Os04t0628100-02,Os05t0160200-01,Os06t0650100-01,Os07t0489500-00,Os07t0492200-00,Os07t0498800-02,Os09t0420800-01,Os09t0452700-00,Os10t0475900-01,Os10t0491801-00	47|MA_10000516g0010,MA_100402g0010,MA_10071632g0010,MA_10144111g0010,MA_10326002g0010,MA_10426807g0010,MA_10430977g0010,MA_10430977g0020,MA_10431748g0020,MA_10435699g0010,MA_10435699g0020,MA_10754g0010,MA_115394g0010,MA_1213520g0010,MA_13101g0020,MA_13121g0010,MA_14427g0010,MA_17567g0010,MA_20231g0010,MA_3031493g0010,MA_369963g0010,MA_371071g0010,MA_3956837g0010,MA_4040g0010,MA_41251g0030,MA_4540…	18|XP_024357839.1,XP_024364199.1,XP_024365667.1,XP_024365842.1,XP_024370683.1,XP_024371792.1,XP_024372383.1,XP_024374273.1,XP_024374449.1,XP_024383409.1,XP_024386822.1,XP_024389951.1,XP_024391251.1,XP_024391470.1,XP_024397991.1,XP_024402675.1,XP_024402739.1,XP_024403769.1	2|Sacu_v1.1_s0012.g005542,Sacu_v1.1_s0055.g014510	15|e_gw1.14.70.1,e_gw1.24.245.1,e_gw1.323.5.1,e_gw1.42.184.1,e_gw1.69.137.1,estExt_Genewise1.C_1240105,estExt_Genewise1.C_3230005,estExt_Genewise1Plus.C_1460092,estExt_Genewise1Plus.C_230254,estExt_fgenesh1_kg.C_310001,estExt_fgenesh1_kg.C_430013,estExt_fgenesh1_kg.C_50006,fgenesh1_kg.C_scaffold_1000036,fgenesh1_kg.C_scaffold_58000005,gw1.42.183.1	40|Cl0000549.2,Cl0001839.1,Cl0002152.1,Cl0002298.1,Cl0002871.1,Cl0004078.1,Cl0004408.1,Cl0004856.1,Cl0005374.1,Cl0005416.1,Cl0005807.1,Cl0007333.1,Cl0008164.2,Cl0008293.1,Cl0011727.1,Cl0012924.1,Cl0013743.1,Cl0014761.1,Cl0015552.1,Cl0018203.1,Cl0018726.1,Cl0019891.1,Cl0020996.2,Cl0022832.1,Cl0022837.1,Cl0023598.1,Cl0025332.1,Cl0026811.2,Cl0028125.1,Cl0028581.1,Cl0030045.1,Cl0030197.1,Cl0032074.1,…	26|hds011940.1,hds031900.1,hds031990.1,hds033810.1,hds076980.1,hds084350.1,hds084360.1,hds091110.1,hds094460.1,hds135630.1,hds144840.1,hds163670.1,hds195870.1,hds243450.1,hds264410.1,hds270980.1,hds287650.1,hds301590.1,hds324850.1,hds324860.1,hds324890.1,hds355020.1,hds355030.1,hds355040.1,hds364050.1,hds366620.1
OG0000057	0|NA	2|AANG_010262,AANG_012469	1|Azfi_s0158.g053877	10|AT1G36095.1,AT1G43260.1,AT1G79740.1,AT3G13010.1,AT3G13020.1,AT3G13030.1,AT3G17450.1,AT3G22220.1,AT4G15020.1,AT5G33406.1	1|evm_27.model.AmTr_v1.0_scaffold00025.317	59|evm.model.ctg000026.599,evm.model.ctg000026.751,evm.model.ctg000028.122,evm.model.ctg000100.279,evm.model.ctg000104.483,evm.model.ctg000149.34,evm.model.ctg000336.147,evm.model.ctg000345.123,evm.model.ctg000373.1027,evm.model.ctg000373.23,evm.model.ctg000395.235,evm.model.ctg000409.422,evm.model.ctg000694.73,evm.model.ctg000788.3,evm.model.ctg000806.157,evm.model.ctg001003.206,evm.model.ctg001…	10|RWR77976.1,RWR80123.1,RWR81544.1,RWR81594.1,RWR83606.1,RWR88638.1,RWR93342.1,RWR95166.1,RWR95498.1,RWR97539.1	0|NA	1|Gb_00740	0|NA	81|PITA_01806,PITA_01827,PITA_02119,PITA_02245,PITA_02338,PITA_02378,PITA_02400,PITA_03562,PITA_04304,PITA_04357,PITA_04371,PITA_04428,PITA_04477,PITA_04522,PITA_04530,PITA_04546,PITA_04648,PITA_04685,PITA_04752,PITA_05103,PITA_06025,PITA_06414,PITA_07351,PITA_07611,PITA_07671,PITA_07900,PITA_08028,PITA_09691,PITA_10395,PITA_10769,PITA_10935,PITA_11704,PITA_12087,PITA_14087,PITA_14622,PITA_14628,…	79|NC10G0032100,NC10G0233110,NC10G0233190,NC11G0016520,NC11G0016850,NC11G0060480,NC11G0119310,NC11G0119540,NC11G0298180,NC12G0012120,NC12G0092680,NC12G0093480,NC12G0095330,NC12G0095710,NC12G0095920,NC12G0138860,NC12G0199020,NC13G0025150,NC13G0242650,NC14G0013670,NC14G0013720,NC14G0157370,NC1G0101220,NC1G0101950,NC1G0103450,NC1G0107530,NC1G0193780,NC200500,NC201470,NC264470,NC290450,NC290750,NC298…	13|Os01t0222700-01,Os01t0379800-00,Os01t0722550-00,Os03t0822900-01,Os05t0232800-00,Os05t0256350-00,Os06t0704000-01,Os09t0499600-01,Os10t0549900-01,Os11t0500100-00,Os12t0537000-00,Os12t0538000-00,Os12t0538066-00	0|NA	0|NA	0|NA	0|NA	16|Cl0003148.1,Cl0006123.1,Cl0007938.1,Cl0009111.4,Cl0013558.1,Cl0027127.1,Cl0027344.1,Cl0027445.1,Cl0029957.1,Cl0033173.1,Cl0033222.1,Cl0033482.1,Cl0033645.1,Cl0034170.1,Cl0035063.1,Cl0036342.1	4|hds125030.1,hds229670.1,hds416760.1,hds428570.1
OG0000059	1|AALBA5B243227P1	1|AANG_014025	0|NA	0|NA	3|evm_27.model.AmTr_v1.0_scaffold00003.118,evm_27.model.AmTr_v1.0_scaffold00003.119,evm_27.model.AmTr_v1.0_scaffold00003.127	26|evm.model.ctg000006.261,evm.model.ctg004496.3,evm.model.ctg004634.634,evm.model.ctg004634.637,evm.model.ctg004634.638,evm.model.ctg004634.639,evm.model.ctg004634.640,evm.model.ctg004634.641,evm.model.ctg004634.642,evm.model.ctg004634.643,evm.model.ctg004634.644,evm.model.ctg004634.645,evm.model.ctg004634.649,evm.model.ctg004634.651,evm.model.ctg004634.652,evm.model.ctg004634.653,evm.model.ctg0…	27|RWR75043.1,RWR75045.1,RWR75049.1,RWR75050.1,RWR76473.1,RWR76474.1,RWR76475.1,RWR76477.1,RWR76478.1,RWR76479.1,RWR76480.1,RWR76481.1,RWR76674.1,RWR79583.1,RWR80041.1,RWR80043.1,RWR80989.1,RWR80990.1,RWR86770.1,RWR88257.1,RWR88258.1,RWR88260.1,RWR90173.1,RWR90753.1,RWR93474.1,RWR94230.1,RWR94231.1	6|CYCAS_000241,CYCAS_011287,CYCAS_024605,CYCAS_030042,CYCAS_032784,CYCAS_032785	24|Gb_09961,Gb_09963,Gb_11196,Gb_15130,Gb_17815,Gb_18624,Gb_21119,Gb_21895,Gb_24923,Gb_29594,Gb_29595,Gb_29596,Gb_29597,Gb_32853,Gb_32854,Gb_32990,Gb_32991,Gb_33504,Gb_33506,Gb_39198,Gb_39200,Gb_39201,Gb_39205,Gb_41228	34|TnS000009425t01,TnS000026369t01,TnS000026369t02,TnS000100935t02,TnS000232849t01,TnS000232849t02,TnS000246597t02,TnS000376859t02,TnS000376859t05,TnS000384273t01,TnS000384273t02,TnS000459059t01,TnS000467445t02,TnS000467445t03,TnS000696297t01,TnS000742867t01,TnS000749987t01,TnS000769589t01,TnS000806681t01,TnS000863603t03,TnS000863603t04,TnS000898971t01,TnS000898971t05,TnS000898971t07,TnS000898971…	42|PITA_00154,PITA_01374,PITA_02998,PITA_04803,PITA_04804,PITA_05262,PITA_06071,PITA_06280,PITA_06281,PITA_06282,PITA_06649,PITA_07471,PITA_08565,PITA_08632,PITA_09067,PITA_09068,PITA_11413,PITA_12740,PITA_13518,PITA_13540,PITA_15259,PITA_16884,PITA_17293,PITA_18499,PITA_18500,PITA_19514,PITA_19732,PITA_20238,PITA_20608,PITA_20640,PITA_21249,PITA_22109,PITA_24155,PITA_24156,PITA_26772,PITA_28293,…	0|NA	2|Os03t0300400-01,Os04t0593500-00	17|MA_10265000g0010,MA_10429068g0010,MA_122021g0010,MA_135328g0010,MA_155137g0010,MA_158635g0010,MA_1922g0010,MA_205393g0010,MA_224412g0010,MA_23880g0010,MA_44013g0010,MA_459474g0010,MA_499052g0010,MA_78699g0010,MA_8525995g0010,MA_8819148g0010,MA_88554g0010	2|XP_024386901.1,XP_024400244.1	0|NA	7|e_gw1.26.188.1,e_gw1.26.190.1,e_gw1.82.14.1,estExt_Genewise1Plus.C_02467,estExt_fgenesh2_pg.C_01073,fgenesh2_pg.C_scaffold_15000261,fgenesh2_pg.C_scaffold_26000047	37|Cl0000212.1,Cl0000631.1,Cl0001644.1,Cl0002413.1,Cl0003141.1,Cl0003241.1,Cl0004222.1,Cl0007627.1,Cl0008421.1,Cl0008470.1,Cl0008635.1,Cl0010259.1,Cl0010888.1,Cl0012304.1,Cl0015246.1,Cl0016140.1,Cl0018164.1,Cl0020773.1,Cl0021521.1,Cl0021552.1,Cl0021957.1,Cl0023062.1,Cl0023371.1,Cl0024812.1,Cl0026104.1,Cl0026268.1,Cl0030356.1,Cl0031375.1,Cl0031402.1,Cl0031858.1,Cl0032355.1,Cl0032861.1,Cl0033456.1,…	30|hds116580.1,hds116590.1,hds116640.1,hds116770.1,hds116780.1,hds127330.1,hds127340.1,hds127370.1,hds127420.1,hds127440.1,hds127450.1,hds130760.1,hds130800.1,hds130810.1,hds130820.1,hds130830.1,hds130840.1,hds130850.1,hds143260.1,hds207550.1,hds207610.1,hds267170.1,hds267180.1,hds267200.1,hds267210.1,hds271640.1,hds280430.1,hds325580.1,hds422010.1,hds422030.1
OG0000061	20|AALBA5B018887P1,AALBA5B027807P1,AALBA5B074906P1,AALBA5B1070440P1,AALBA5B1072655P1,AALBA5B1101468P1,AALBA5B1157399P1,AALBA5B159247P1,AALBA5B166799P1,AALBA5B283308P1,AALBA5B347767P1,AALBA5B496471P1,AALBA5B550969P1,AALBA5B555219P1,AALBA5B600521P1,AALBA5B600927P1,AALBA5B649287P1,AALBA5B713651P1,AALBA5B816518P1,AALBA5B921222P1	2|AANG_005251,AANG_012972	4|Azfi_s0027.g023700,Azfi_s0273.g061349,Azfi_s0726.g083847,Azfi_s2849.g113385	7|AT1G73340.1,AT3G30180.1,AT3G50660.1,AT4G36380.1,AT5G05690.1,AT5G14400.1,AT5G38970.1	8|evm_27.model.AmTr_v1.0_scaffold00029.413,evm_27.model.AmTr_v1.0_scaffold00045.136,evm_27.model.AmTr_v1.0_scaffold00047.151,evm_27.model.AmTr_v1.0_scaffold00047.152,evm_27.model.AmTr_v1.0_scaffold00059.35,evm_27.model.AmTr_v1.0_scaffold00061.116,evm_27.model.AmTr_v1.0_scaffold00064.104,evm_27.model.AmTr_v1.0_scaffold00171.20	10|evm.model.ctg001076.263,evm.model.ctg001418.403,evm.model.ctg002880.171,evm.model.ctg002947.34,evm.model.ctg004194.1,evm.model.ctg004985.98,evm.model.ctg005571.439,evm.model.ctg005596.291,evm.model.ctg005596.296,evm.model.ctg005777.298	8|RWR71818.1,RWR73846.1,RWR74300.1,RWR78066.1,RWR88489.1,RWR88490.1,RWR92631.1,RWR95711.1	17|CYCAS_003705,CYCAS_003710,CYCAS_003732,CYCAS_003733,CYCAS_004503,CYCAS_005319,CYCAS_009065,CYCAS_011311,CYCAS_014321,CYCAS_024718,CYCAS_027810,CYCAS_027833,CYCAS_027834,CYCAS_027836,CYCAS_028717,CYCAS_030160,CYCAS_031443	24|Gb_04371,Gb_08057,Gb_08058,Gb_14896,Gb_15250,Gb_18384,Gb_18760,Gb_19877,Gb_19884,Gb_19885,Gb_19886,Gb_20799,Gb_26828,Gb_27379,Gb_27623,Gb_27624,Gb_30631,Gb_32517,Gb_32523,Gb_33488,Gb_33836,Gb_33837,Gb_36689,Gb_36691	8|TnS000137335t01,TnS000259729t10,TnS000389281t03,TnS000468567t09,TnS000511471t05,TnS000591365t22,TnS000897155t01,TnS000928937t01	12|PITA_04636,PITA_07490,PITA_09054,PITA_09599,PITA_19629,PITA_20092,PITA_21558,PITA_27774,PITA_31820,PITA_35739,PITA_36186,PITA_36598	9|NC10G0166210,NC14G0010370,NC3G0207620,NC5G0051190,NC6G0259530,NC7G0278290,NC8G0060110,NC8G0216090,NC9G0170830	7|Os01t0887550-00,Os03t0227700-01,Os03t0602300-01,Os04t0469800-01,Os11t0143200-01,Os12t0139300-01,Os12t0286300-00	19|MA_10223g0010,MA_10331044g0010,MA_10427376g0010,MA_110777g0010,MA_131290g0010,MA_165926g0020,MA_17338g0010,MA_178572g0010,MA_266173g0010,MA_304740g0010,MA_31668g0010,MA_325587g0010,MA_46522g0010,MA_47034g0010,MA_4726g0010,MA_6685g0010,MA_72115g0010,MA_96750g0010,MA_9833971g0010	4|XP_024383790.1,XP_024396178.1,XP_024399437.1,XP_024403081.1	5|Sacu_v1.1_s0042.g012777,Sacu_v1.1_s0089.g018648,Sacu_v1.1_s0089.g018649,Sacu_v1.1_s0218.g026123,Sacu_v1.1_s0233.g026488	5|e_gw1.10.148.1,estExt_Genewise1.C_330361,estExt_Genewise1.C_680079,fgenesh1_pm.C_scaffold_41000045,fgenesh2_pg.C_scaffold_35000039	41|Cl0003869.1,Cl0004162.1,Cl0004198.1,Cl0005005.1,Cl0005551.1,Cl0005867.1,Cl0007031.1,Cl0007081.1,Cl0007196.1,Cl0008869.1,Cl0009250.1,Cl0009560.1,Cl0011211.1,Cl0012031.1,Cl0012276.1,Cl0012733.1,Cl0013194.1,Cl0014664.1,Cl0015395.1,Cl0018791.1,Cl0018845.1,Cl0019011.1,Cl0021046.1,Cl0022166.1,Cl0022427.1,Cl0022509.1,Cl0024316.1,Cl0024676.1,Cl0024725.1,Cl0025115.1,Cl0025483.1,Cl0026753.1,Cl0030143.1,…	34|hds138530.1,hds141070.1,hds141150.1,hds150840.1,hds172220.1,hds174090.1,hds174140.1,hds182860.1,hds182870.1,hds182880.1,hds183090.1,hds183100.1,hds183110.1,hds183120.1,hds183140.1,hds183170.1,hds183180.1,hds183190.1,hds224060.1,hds246070.1,hds252230.1,hds273670.1,hds281700.1,hds281710.1,hds305990.1,hds327840.1,hds347960.1,hds375900.1,hds375910.1,hds388970.1,hds388980.1,hds396880.1,hds396930.1,…
OG0000070	2|AALBA5B195036P1,AALBA5B258953P1	0|NA	9|Azfi_s0001.g000738,Azfi_s0001.g000740,Azfi_s0001.g000741,Azfi_s0001.g000743,Azfi_s0001.g000746,Azfi_s0001.g000750,Azfi_s0001.g000752,Azfi_s0001.g000754,Azfi_s0001.g000767	5|AT2G43570.1,AT2G43580.1,AT2G43590.1,AT3G47540.2,AT3G54420.1	2|evm_27.model.AmTr_v1.0_scaffold00066.266,evm_27.model.AmTr_v1.0_scaffold00066.267	27|evm.model.ctg000483.483,evm.model.ctg000483.485,evm.model.ctg000483.486,evm.model.ctg000483.488,evm.model.ctg001942.61,evm.model.ctg002947.15,evm.model.ctg003896.229,evm.model.ctg003896.233,evm.model.ctg004275.12,evm.model.ctg004275.18,evm.model.ctg004275.20,evm.model.ctg004275.21,evm.model.ctg004275.33,evm.model.ctg005670.4,evm.model.ctg007398.3,evm.model.ctg007754.30,evm.model.ctg007754.8,ev…	14|RWR74656.1,RWR74657.1,RWR74658.1,RWR74659.1,RWR74660.1,RWR74661.1,RWR79891.1,RWR79892.1,RWR79893.1,RWR79895.1,RWR83858.1,RWR96803.1,RWR96804.1,RWR96861.1	7|CYCAS_018398,CYCAS_025904,CYCAS_025906,CYCAS_025907,CYCAS_025909,CYCAS_025912,CYCAS_026547	14|Gb_02223,Gb_07463,Gb_07465,Gb_20314,Gb_20316,Gb_20764,Gb_20765,Gb_20766,Gb_20767,Gb_29991,Gb_29992,Gb_29993,Gb_34557,Gb_34558	21|TnS000009425t02,TnS000009425t03,TnS000009425t07,TnS000037493t01,TnS000052095t04,TnS000102935t01,TnS000118893t02,TnS000118893t04,TnS000127895t01,TnS000212269t01,TnS000385383t02,TnS000565125t01,TnS000581337t01,TnS000738653t04,TnS000749919t01,TnS000805111t10,TnS000805111t14,TnS000827499t01,TnS000827499t02,TnS000827499t03,TnS000871577t01	51|PITA_00705,PITA_00713,PITA_00733,PITA_00758,PITA_00819,PITA_00846,PITA_00895,PITA_00896,PITA_00925,PITA_00928,PITA_01380,PITA_04875,PITA_06197,PITA_06739,PITA_06759,PITA_06980,PITA_07295,PITA_09900,PITA_11736,PITA_12124,PITA_12278,PITA_13867,PITA_14410,PITA_15162,PITA_15490,PITA_15898,PITA_15899,PITA_16871,PITA_17515,PITA_23042,PITA_23043,PITA_23044,PITA_23189,PITA_23190,PITA_23447,PITA_23869,…	4|NC1G0090310,NC1G0090710,NC1G0178910,NC2G0004480	3|Os02t0605900-01,Os04t0493400-01,Os04t0494100-02	22|MA_10099693g0010,MA_10262473g0010,MA_10294851g0010,MA_10427514g0010,MA_10430424g0010,MA_10431378g0010,MA_10435326g0010,MA_114934g0010,MA_159244g0020,MA_170598g0010,MA_191308g0010,MA_19732g0010,MA_295712g0010,MA_36141g0010,MA_44734g0010,MA_448160g0010,MA_490899g0020,MA_5029466g0010,MA_656046g0010,MA_741127g0010,MA_7544918g0010,MA_9682123g0010	3|XP_024373188.1,XP_024382016.1,XP_024382017.1	3|Sacu_v1.1_s0023.g008764,Sacu_v1.1_s0247.g026716,Sacu_v1.1_s0247.g026718	17|e_gw1.11.1252.1,e_gw1.185.17.1,e_gw1.185.19.1,e_gw1.185.42.1,e_gw1.85.20.1,fgenesh2_pg.C_scaffold_85000067,fgenesh2_pg.C_scaffold_85000079,gw1.118.11.1,gw1.118.12.1,gw1.118.8.1,gw1.185.15.1,gw1.40.30.1,gw1.65.22.1,gw1.85.12.1,gw1.85.13.1,gw1.85.136.1,gw1.89.18.1	22|Cl0001209.1,Cl0006466.1,Cl0013111.1,Cl0014945.1,Cl0016866.1,Cl0017697.1,Cl0018041.1,Cl0022440.1,Cl0023904.1,Cl0026099.1,Cl0029511.1,Cl0029922.1,Cl0030476.1,Cl0031971.1,Cl0032011.1,Cl0032563.1,Cl0032963.1,Cl0033088.1,Cl0033435.1,Cl0033894.1,Cl0034918.1,Cl0036540.1	10|hds061280.1,hds061290.1,hds220850.1,hds298110.1,hds298260.1,hds298270.1,hds298280.1,hds298290.1,hds298300.1,hds302490.1
OG0000072	20|AALBA5B076785P1,AALBA5B1044426P1,AALBA5B1091434P1,AALBA5B210720P1,AALBA5B214872P1,AALBA5B242747P1,AALBA5B246901P1,AALBA5B262333P1,AALBA5B277637P1,AALBA5B285503P1,AALBA5B308935P1,AALBA5B548576P1,AALBA5B550648P1,AALBA5B688625P1,AALBA5B698429P1,AALBA5B713922P1,AALBA5B818009P1,AALBA5B908679P1,AALBA5B922410P1,AALBA5B989349P1	0|NA	0|NA	3|AT1G68620.1,AT5G06570.1,AT5G16080.1	7|evm_27.model.AmTr_v1.0_scaffold00004.144,evm_27.model.AmTr_v1.0_scaffold00004.145,evm_27.model.AmTr_v1.0_scaffold00010.6,evm_27.model.AmTr_v1.0_scaffold00078.36,evm_27.model.AmTr_v1.0_scaffold00110.15,evm_27.model.AmTr_v1.0_scaffold00160.15,evm_27.model.AmTr_v1.0_scaffold00160.17	18|evm.model.ctg000336.341,evm.model.ctg000423.66,evm.model.ctg000423.67,evm.model.ctg000423.68,evm.model.ctg000423.71,evm.model.ctg000423.74,evm.model.ctg001892.3,evm.model.ctg005629.387,evm.model.ctg005726.109,evm.model.ctg005726.113,evm.model.ctg005726.114,evm.model.ctg005726.119,evm.model.ctg005726.120,evm.model.ctg005726.123,evm.model.ctg005726.124,evm.model.ctg005726.129,evm.model.ctg005726…	3|RWR79617.1,RWR84727.1,RWR85438.1	24|CYCAS_000135,CYCAS_007027,CYCAS_018730,CYCAS_018731,CYCAS_020365,CYCAS_020427,CYCAS_020428,CYCAS_020429,CYCAS_020431,CYCAS_020432,CYCAS_020434,CYCAS_020435,CYCAS_020438,CYCAS_020439,CYCAS_020440,CYCAS_020442,CYCAS_020443,CYCAS_020445,CYCAS_026994,CYCAS_032699,CYCAS_032772,CYCAS_032773,CYCAS_032774,CYCAS_032775	32|Gb_01857,Gb_12884,Gb_12886,Gb_12887,Gb_17662,Gb_17665,Gb_17666,Gb_17671,Gb_18570,Gb_18571,Gb_19416,Gb_19417,Gb_19420,Gb_19424,Gb_23204,Gb_24448,Gb_24449,Gb_24451,Gb_25996,Gb_26469,Gb_27835,Gb_30365,Gb_30369,Gb_30370,Gb_30371,Gb_31955,Gb_31958,Gb_31959,Gb_31960,Gb_31961,Gb_38975,Gb_41205	3|TnS000530825t06,TnS000949469t02,TnS001039353t01	2|PITA_26615,PITA_29716	4|NC1G0134210,NC7G0278070,NC7G0292840,NC8G0270960	7|Os01t0155000-02,Os03t0258200-01,Os03t0790500-01,Os07t0162400-01,Os07t0162500-02,Os07t0162600-02,Os07t0162700-01	16|MA_101170g0020,MA_10207543g0010,MA_10296151g0010,MA_10428213g0010,MA_10435233g0020,MA_129063g0010,MA_23660g0010,MA_304461g0010,MA_42231g0010,MA_46821g0010,MA_5588g0010,MA_81388g0010,MA_8981253g0010,MA_9392760g0010,MA_9721034g0010,MA_9955818g0010	1|XP_024375870.1	2|Sacu_v1.1_s0078.g017680,Sacu_v1.1_s0079.g017757	12|e_gw1.10.215.1,e_gw1.10.224.1,e_gw1.24.28.1,e_gw1.387.1.1,e_gw1.82.42.1,estExt_Genewise1Plus.C_41032,fgenesh2_pg.C_scaffold_42000167,gw1.10.221.1,gw1.140.47.1,gw1.29.127.1,gw1.39.262.1,gw1.6.355.1	38|Cl0000088.1,Cl0000620.1,Cl0001677.1,Cl0003774.1,Cl0004125.1,Cl0004758.1,Cl0006398.1,Cl0008610.1,Cl0012511.1,Cl0013417.1,Cl0013579.1,Cl0014055.1,Cl0014234.1,Cl0015340.1,Cl0015420.1,Cl0016161.1,Cl0017102.1,Cl0018809.1,Cl0020227.1,Cl0023300.1,Cl0024034.1,Cl0024473.1,Cl0025148.1,Cl0025516.1,Cl0025687.1,Cl0027521.1,Cl0028087.1,Cl0028242.1,Cl0028567.1,Cl0028727.1,Cl0030286.1,Cl0032682.1,Cl0033201.1,…	24|hds002670.1,hds005020.1,hds005040.1,hds005050.1,hds022150.1,hds022170.1,hds056260.1,hds056270.1,hds056280.1,hds201480.1,hds212760.1,hds212910.1,hds212950.1,hds212990.1,hds224890.1,hds224900.1,hds300770.1,hds300780.1,hds301030.1,hds314010.1,hds328630.1,hds412460.1,hds419450.1,hds437400.1
OG0000077	10|AALBA5B149052P1,AALBA5B366669P1,AALBA5B388191P1,AALBA5B398309P1,AALBA5B596394P1,AALBA5B613493P1,AALBA5B849970P1,AALBA5B863036P1,AALBA5B954441P1,AALBA5B967872P1	2|AANG_007898,AANG_007899	7|Azfi_s0035.g025650,Azfi_s0068.g036411,Azfi_s0075.g037646,Azfi_s0081.g038589,Azfi_s0149.g053136,Azfi_s0345.g065799,Azfi_s0390.g067684	5|AT2G06850.1,AT4G03210.1,AT4G37800.1,AT5G13870.1,AT5G65730.1	8|evm_27.model.AmTr_v1.0_scaffold00016.298,evm_27.model.AmTr_v1.0_scaffold00019.360,evm_27.model.AmTr_v1.0_scaffold00026.110,evm_27.model.AmTr_v1.0_scaffold00026.112,evm_27.model.AmTr_v1.0_scaffold00026.114,evm_27.model.AmTr_v1.0_scaffold00026.116,evm_27.model.AmTr_v1.0_scaffold00026.117,evm_27.model.AmTr_v1.0_scaffold00453.1	11|evm.model.ctg000694.143,evm.model.ctg001601.426,evm.model.ctg002388.26,evm.model.ctg002388.37,evm.model.ctg002388.39,evm.model.ctg002388.42,evm.model.ctg002880.52,evm.model.ctg002880.564,evm.model.ctg002914.31,evm.model.ctg005406.2,evm.model.ctg006330.149	6|RWR74326.1,RWR75277.1,RWR77915.1,RWR80904.1,RWR82904.1,RWR90441.1	19|CYCAS_000739,CYCAS_003457,CYCAS_003459,CYCAS_003461,CYCAS_003462,CYCAS_003463,CYCAS_003466,CYCAS_003467,CYCAS_005040,CYCAS_008434,CYCAS_008592,CYCAS_008593,CYCAS_008595,CYCAS_008596,CYCAS_008598,CYCAS_008599,CYCAS_008600,CYCAS_008601,CYCAS_015267	20|Gb_01660,Gb_04597,Gb_08938,Gb_10644,Gb_10648,Gb_10649,Gb_17007,Gb_22326,Gb_22327,Gb_22329,Gb_22345,Gb_24830,Gb_24831,Gb_30152,Gb_30161,Gb_30162,Gb_34515,Gb_34729,Gb_34730,Gb_40789	6|TnS000157507t05,TnS000173777t01,TnS000181483t01,TnS000241749t01,TnS000796423t02,TnS000807381t01	27|PITA_00725,PITA_00853,PITA_01000,PITA_01839,PITA_04747,PITA_04748,PITA_06544,PITA_07328,PITA_07907,PITA_08367,PITA_11430,PITA_11962,PITA_13346,PITA_13623,PITA_13816,PITA_13952,PITA_14017,PITA_14018,PITA_18777,PITA_22997,PITA_25455,PITA_25602,PITA_26190,PITA_26736,PITA_31544,PITA_34025,PITA_34353	6|NC1G0306090,NC2G0127170,NC3G0227810,NC3G0229840,NC7G0031310,NC9G0172340	2|Os08t0237000-01,Os11t0539200-01	22|MA_10168001g0010,MA_10251013g0010,MA_10271867g0010,MA_103594g0010,MA_10428415g0010,MA_10434153g0020,MA_120431g0010,MA_144503g0010,MA_146337g0020,MA_14679g0010,MA_19153g0010,MA_262267g0010,MA_328340g0010,MA_3306g0010,MA_409361g0010,MA_465930g0010,MA_476450g0010,MA_781557g0010,MA_8261658g0010,MA_848882g0010,MA_894023g0010,MA_9876113g0010	7|XP_024364894.1,XP_024365018.1,XP_024378827.1,XP_024378829.1,XP_024398145.1,XP_024399422.1,XP_024400304.1	6|Sacu_v1.1_s0021.g008402,Sacu_v1.1_s0021.g008521,Sacu_v1.1_s0041.g012570,Sacu_v1.1_s0049.g013691,Sacu_v1.1_s0220.g026182,Sacu_v1.1_s1682.g028125	12|e_gw1.20.163.1,e_gw1.20.805.1,e_gw1.20.807.1,e_gw1.40.208.1,e_gw1.57.435.1,e_gw1.60.145.1,estExt_Genewise1.C_10003,estExt_fgenesh1_pm.C_280019,fgenesh1_pm.C_scaffold_43000003,fgenesh2_pg.C_scaffold_20000224,fgenesh2_pg.C_scaffold_59000051,fgenesh2_pg.C_scaffold_81000011	28|Cl0000404.1,Cl0000771.1,Cl0003702.1,Cl0005356.1,Cl0005721.1,Cl0006637.1,Cl0006755.1,Cl0007123.1,Cl0008218.1,Cl0008303.1,Cl0008980.1,Cl0009484.1,Cl0012088.1,Cl0012145.1,Cl0013691.1,Cl0015949.1,Cl0016745.1,Cl0019928.1,Cl0020639.1,Cl0023676.1,Cl0025042.1,Cl0028257.1,Cl0028553.1,Cl0030294.1,Cl0030440.1,Cl0031396.1,Cl0035754.1,Cl0036914.1	15|hds013230.1,hds013240.1,hds013250.1,hds099330.1,hds099340.1,hds099390.1,hds099400.1,hds099550.1,hds099560.1,hds187160.1,hds383810.1,hds387090.1,hds387120.1,hds387130.1,hds389620.1
OG0000080	3|AALBA5B1072329P1,AALBA5B176309P1,AALBA5B281807P1	0|NA	1|Azfi_s0195.g057245	16|AT1G06990.1,AT1G20120.1,AT1G75880.1,AT1G75890.1,AT1G75900.1,AT2G04570.1,AT2G40250.1,AT2G42990.1,AT3G16370.1,AT3G53100.1,AT4G26790.1,AT5G03810.1,AT5G03820.1,AT5G22810.1,AT5G45950.1,AT5G45960.1	7|evm_27.model.AmTr_v1.0_scaffold00001.265,evm_27.model.AmTr_v1.0_scaffold00002.397,evm_27.model.AmTr_v1.0_scaffold00018.67,evm_27.model.AmTr_v1.0_scaffold00021.140,evm_27.model.AmTr_v1.0_scaffold00021.141,evm_27.model.AmTr_v1.0_scaffold00023.36,evm_27.model.AmTr_v1.0_scaffold00136.33	10|evm.model.ctg000021.308,evm.model.ctg000188.365,evm.model.ctg001028.462,evm.model.ctg001028.469,evm.model.ctg001028.475,evm.model.ctg002386.349,evm.model.ctg002880.512,evm.model.ctg003404.454,evm.model.ctg007252.2,evm.model.ctg007471.486	16|RWR71829.1,RWR76289.1,RWR76464.1,RWR77627.1,RWR79151.1,RWR79250.1,RWR81349.1,RWR81432.1,RWR89640.1,RWR90423.1,RWR92343.1,RWR92344.1,RWR92345.1,RWR93219.1,RWR96382.1,RWR97488.1	11|CYCAS_008739,CYCAS_010697,CYCAS_028062,CYCAS_028064,CYCAS_028227,CYCAS_029913,CYCAS_031210,CYCAS_031213,CYCAS_031214,CYCAS_031215,CYCAS_031228	9|Gb_01601,Gb_02374,Gb_07440,Gb_24155,Gb_24158,Gb_31208,Gb_33730,Gb_35590,Gb_41560	12|TnS000155763t04,TnS000393077t02,TnS000461735t04,TnS000511629t01,TnS000598823t02,TnS000662489t01,TnS000699685t01,TnS000725251t01,TnS000766381t01,TnS000855955t07,TnS000866741t04,TnS013888810t01	24|PITA_00656,PITA_00987,PITA_01351,PITA_01563,PITA_02585,PITA_03371,PITA_04091,PITA_05741,PITA_09913,PITA_10050,PITA_12855,PITA_15990,PITA_19075,PITA_22781,PITA_25284,PITA_29657,PITA_29874,PITA_31215,PITA_32190,PITA_32636,PITA_33430,PITA_33431,PITA_33657,PITA_33658	5|NC1G0179620,NC6G0041460,NC6G0253660,NC8G0215280,NC9G0275850	15|Os01t0827700-00,Os01t0832100-01,Os02t0189200-01,Os02t0189300-01,Os03t0683800-01,Os03t0859100-01,Os05t0468500-01,Os06t0148200-01,Os06t0351500-01,Os06t0636700-01,Os09t0132200-01,Os09t0132900-01,Os09t0247600-01,Os09t0540400-01,Os10t0438600-01	21|MA_10200362g0010,MA_10224291g0010,MA_103942g0010,MA_10425922g0010,MA_10428876g0010,MA_127685g0010,MA_152453g0010,MA_201164g0010,MA_20417g0010,MA_27394g0010,MA_345345g0010,MA_429323g0010,MA_456078g0010,MA_487326g0010,MA_502586g0010,MA_58098g0010,MA_77591g0010,MA_8087g0010,MA_9037505g0010,MA_95274g0010,MA_95656g0010	5|XP_024366401.1,XP_024382012.1,XP_024384081.1,XP_024392320.1,XP_024400165.1	2|Sacu_v1.1_s0011.g005150,Sacu_v1.1_s0158.g023751	4|e_gw1.10.933.1,estExt_fgenesh1_pm.C_90019,estExt_fgenesh2_pg.C_40217,fgenesh2_pg.C_scaffold_87000107	33|Cl0000613.1,Cl0000797.1,Cl0001878.1,Cl0001946.1,Cl0002412.1,Cl0002919.1,Cl0004272.1,Cl0007945.1,Cl0009158.1,Cl0009351.1,Cl0010449.1,Cl0012074.1,Cl0014560.1,Cl0015716.1,Cl0015959.1,Cl0017854.1,Cl0020268.1,Cl0021074.1,Cl0021373.1,Cl0022064.1,Cl0023913.1,Cl0025166.1,Cl0025857.1,Cl0026207.1,Cl0027685.1,Cl0029854.1,Cl0033748.1,Cl0035327.1,Cl0035889.1,Cl0036205.1,Cl0036699.1,Cl0036813.1,Cl0037024.1	26|hds017970.1,hds039400.1,hds083880.1,hds083930.1,hds083960.1,hds161240.1,hds161250.1,hds177560.1,hds299110.1,hds299120.1,hds299130.1,hds299160.1,hds299170.1,hds299180.1,hds299200.1,hds299210.1,hds299220.1,hds299230.1,hds299240.1,hds299260.1,hds299280.1,hds299290.1,hds304130.1,hds304860.1,hds312630.1,hds353210.1
OG0000087	0|NA	1|AANG_014330	0|NA	4|AT3G48080.1,AT3G48090.1,AT3G52430.1,AT5G14930.2	3|evm_27.model.AmTr_v1.0_scaffold00074.1,evm_27.model.AmTr_v1.0_scaffold00088.113,evm_27.model.AmTr_v1.0_scaffold00226.1	4|evm.model.ctg001261.142,evm.model.ctg002050.336,evm.model.ctg002880.399,evm.model.ctg007584.58	2|RWR88307.1,RWR90241.1	10|CYCAS_003967,CYCAS_008677,CYCAS_010940,CYCAS_014249,CYCAS_014366,CYCAS_014370,CYCAS_014371,CYCAS_014372,CYCAS_014373,CYCAS_014374	15|Gb_01272,Gb_07500,Gb_07529,Gb_07530,Gb_12427,Gb_12429,Gb_18097,Gb_18098,Gb_22765,Gb_34241,Gb_36483,Gb_37857,Gb_37858,Gb_37859,Gb_40574	6|TnS000104561t03,TnS000672683t02,TnS000672683t04,TnS000672683t06,TnS000697543t02,TnS000883791t01	41|PITA_00837,PITA_00981,PITA_01213,PITA_05548,PITA_06395,PITA_06752,PITA_06790,PITA_08774,PITA_11381,PITA_13083,PITA_13158,PITA_15146,PITA_15554,PITA_15650,PITA_18447,PITA_18531,PITA_18532,PITA_18695,PITA_19332,PITA_19821,PITA_20363,PITA_21819,PITA_22489,PITA_23934,PITA_23935,PITA_23936,PITA_24780,PITA_24863,PITA_25776,PITA_26398,PITA_27002,PITA_27873,PITA_28574,PITA_29005,PITA_31147,PITA_31285,…	4|NC3G0202890,NC8G0211880,NC8G0212180,NC8G0212220	2|Os09t0392100-01,Os11t0195500-01	32|MA_101621g0020,MA_10426033g0010,MA_10426653g0010,MA_10428089g0010,MA_10428795g0010,MA_10430409g0020,MA_10431201g0010,MA_10431201g0020,MA_10432787g0010,MA_10435707g0040,MA_10437224g0010,MA_10437224g0020,MA_12775g0010,MA_14412g0010,MA_154233g0010,MA_168626g0010,MA_178479g0010,MA_19464g0010,MA_2420391g0010,MA_30999g0010,MA_34051g0010,MA_40151g0020,MA_44065g0010,MA_457408g0010,MA_6150282g0010,MA_6…	0|NA	0|NA	3|e_gw1.11.1256.1,fgenesh2_pg.C_scaffold_9000457,gw1.110.263.1	50|Cl0000067.1,Cl0001828.1,Cl0002023.1,Cl0002250.1,Cl0002322.1,Cl0002373.1,Cl0003376.1,Cl0003493.1,Cl0005941.1,Cl0006713.1,Cl0006718.1,Cl0006946.1,Cl0008252.1,Cl0008386.1,Cl0009592.1,Cl0011105.1,Cl0011354.1,Cl0012808.1,Cl0013637.1,Cl0013878.1,Cl0014361.1,Cl0015458.2,Cl0015557.2,Cl0016131.1,Cl0017530.1,Cl0019176.1,Cl0020070.1,Cl0020088.1,Cl0020095.1,Cl0020192.1,Cl0020290.1,Cl0020405.3,Cl0020596.1,…	20|hds013980.1,hds014040.1,hds014050.1,hds059580.1,hds059610.1,hds059630.1,hds107200.1,hds107220.1,hds107230.1,hds107240.1,hds107260.1,hds114600.1,hds140950.1,hds176140.1,hds176150.1,hds230530.1,hds273950.1,hds343380.1,hds423410.1,hds432460.1
OG0000100	9|AALBA5B1003101P1,AALBA5B1023825P1,AALBA5B1112425P1,AALBA5B124228P1,AALBA5B207873P1,AALBA5B225552P1,AALBA5B547228P1,AALBA5B801850P1,AALBA5B828350P1	1|AANG_004877	1|Azfi_s0682.g082030	4|AT3G57240.1,AT3G57260.1,AT3G57270.1,AT4G16260.1	7|evm_27.model.AmTr_v1.0_scaffold00053.128,evm_27.model.AmTr_v1.0_scaffold00053.129,evm_27.model.AmTr_v1.0_scaffold00053.130,evm_27.model.AmTr_v1.0_scaffold00053.131,evm_27.model.AmTr_v1.0_scaffold00053.134,evm_27.model.AmTr_v1.0_scaffold00107.2,evm_27.model.AmTr_v1.0_scaffold00156.7	7|evm.model.ctg002050.490,evm.model.ctg002050.503,evm.model.ctg002050.505,evm.model.ctg002050.507,evm.model.ctg002050.529,evm.model.ctg002050.545,evm.model.ctg003848.38	9|RWR74718.1,RWR74719.1,RWR74721.1,RWR74723.1,RWR76102.1,RWR76103.1,RWR76104.1,RWR76105.1,RWR76107.1	11|CYCAS_014939,CYCAS_014940,CYCAS_014941,CYCAS_014942,CYCAS_018520,CYCAS_018521,CYCAS_018523,CYCAS_018524,CYCAS_022344,CYCAS_030875,CYCAS_031034	15|Gb_07976,Gb_08453,Gb_10699,Gb_26221,Gb_26222,Gb_29682,Gb_30254,Gb_34221,Gb_34222,Gb_34223,Gb_35145,Gb_37569,Gb_38156,Gb_40154,Gb_41237	9|TnS000136795t01,TnS000553657t01,TnS000564119t01,TnS000564119t02,TnS000564119t03,TnS000564119t04,TnS000574223t01,TnS000953963t01,TnS000953963t02	37|PITA_02085,PITA_02335,PITA_06617,PITA_07359,PITA_07898,PITA_08384,PITA_10649,PITA_12089,PITA_12832,PITA_13370,PITA_13680,PITA_14574,PITA_14575,PITA_15285,PITA_16618,PITA_16735,PITA_16769,PITA_16895,PITA_19188,PITA_19396,PITA_20015,PITA_20229,PITA_20775,PITA_20974,PITA_21001,PITA_21360,PITA_22171,PITA_22292,PITA_23056,PITA_25269,PITA_26791,PITA_28077,PITA_28443,PITA_28487,PITA_31368,PITA_32470,…	10|NC10G0165650,NC1G0179450,NC1G0179470,NC1G0179480,NC1G0179910,NC2G0190800,NC2G0190810,NC2G0190840,NC2G0190860,NC2G0190880	11|Os01t0713200-01,Os01t0801500-01,Os01t0940700-02,Os01t0940800-01,Os01t0941200-01,Os01t0941500-00,Os01t0944700-01,Os01t0946500-01,Os01t0946700-01,Os05t0375400-01,Os05t0495900-01	15|MA_1006327g0010,MA_10266495g0010,MA_10309446g0010,MA_10337257g0010,MA_10426734g0010,MA_10432716g0010,MA_10432716g0030,MA_202096g0010,MA_219456g0010,MA_28098g0010,MA_475809g0010,MA_795943g0010,MA_837697g0010,MA_8691g0010,MA_934111g0010	2|XP_024400251.1,XP_024400456.1	1|Sacu_v1.1_s0016.g007037	4|e_gw1.4.1411.1,e_gw1.6.51.1,estExt_Genewise1.C_650033,fgenesh1_pm.C_scaffold_38000001	31|Cl0002734.1,Cl0002989.1,Cl0003976.2,Cl0006083.1,Cl0007265.2,Cl0008129.1,Cl0008359.1,Cl0009371.1,Cl0012839.1,Cl0013254.1,Cl0014083.1,Cl0015175.1,Cl0015398.1,Cl0016544.1,Cl0016625.3,Cl0016895.1,Cl0020839.1,Cl0023619.1,Cl0024061.1,Cl0024256.1,Cl0026339.1,Cl0028908.1,Cl0029481.2,Cl0029838.1,Cl0031209.1,Cl0032762.1,Cl0032840.1,Cl0033185.1,Cl0033801.1,Cl0035160.1,Cl0036866.1	9|hds024710.1,hds024720.1,hds210270.1,hds210290.1,hds210300.1,hds210310.1,hds343780.1,hds345190.1,hds356630.1
OG0000111	4|AALBA5B1057745P1,AALBA5B440256P1,AALBA5B877979P1,AALBA5B899043P1	2|AANG_004171,AANG_006034	2|Azfi_s0013.g013063,Azfi_s0013.g013150	3|AT2G42850.1,AT5G36110.1,AT5G36140.1	13|evm_27.model.AmTr_v1.0_scaffold00032.258,evm_27.model.AmTr_v1.0_scaffold00049.133,evm_27.model.AmTr_v1.0_scaffold00049.134,evm_27.model.AmTr_v1.0_scaffold00049.135,evm_27.model.AmTr_v1.0_scaffold00049.136,evm_27.model.AmTr_v1.0_scaffold00049.137,evm_27.model.AmTr_v1.0_scaffold00049.138,evm_27.model.AmTr_v1.0_scaffold00049.139,evm_27.model.AmTr_v1.0_scaffold00062.139,evm_27.model.AmTr_v1.0_scaf…	8|evm.model.ctg000001.207,evm.model.ctg000001.209,evm.model.ctg003554.3,evm.model.ctg003764.155,evm.model.ctg003764.157,evm.model.ctg003764.836,evm.model.ctg004634.367,evm.model.ctg007166.74	10|RWR74939.1,RWR74940.1,RWR75736.1,RWR75737.1,RWR75741.1,RWR75743.1,RWR92220.1,RWR92221.1,RWR93394.1,RWR93409.1	8|CYCAS_002174,CYCAS_002175,CYCAS_002177,CYCAS_002180,CYCAS_003951,CYCAS_021508,CYCAS_032059,CYCAS_032060	14|Gb_01948,Gb_05990,Gb_06028,Gb_08110,Gb_08111,Gb_08112,Gb_10753,Gb_10754,Gb_10755,Gb_10758,Gb_32760,Gb_33309,Gb_33310,Gb_41089	11|TnS000005875t01,TnS000005875t02,TnS000075981t06,TnS000078979t03,TnS000329333t02,TnS000412141t02,TnS000609043t05,TnS000665207t01,TnS000785683t05,TnS000820731t02,TnS001041933t01	11|PITA_04925,PITA_05639,PITA_07120,PITA_08483,PITA_15112,PITA_21024,PITA_27803,PITA_28707,PITA_33407,PITA_34221,PITA_35203	1|NC1G0307240	8|Os07t0518100-01,Os07t0518500-01,Os07t0519100-01,Os07t0519600-00,Os07t0519725-00,Os07t0519800-00,Os07t0520100-00,Os07t0520300-01	9|MA_10426065g0010,MA_10435391g0020,MA_131178g0010,MA_398469g0010,MA_503588g0010,MA_503753g0010,MA_8538790g0010,MA_896041g0010,MA_91949g0010	2|XP_024362776.1,XP_024390309.1	2|Sacu_v1.1_s0015.g006559,Sacu_v1.1_s0049.g013732	13|e_gw1.100.31.1,e_gw1.43.434.1,e_gw1.6.26.1,estExt_Genewise1Plus.C_02337,estExt_fgenesh2_pg.C_480139,fgenesh1_pm.C_scaffold_13000015,fgenesh1_pm.C_scaffold_45000005,fgenesh1_pm.C_scaffold_57000069,fgenesh2_pg.C_scaffold_0000292,fgenesh2_pg.C_scaffold_0001034,fgenesh2_pg.C_scaffold_119000093,fgenesh2_pg.C_scaffold_174000009,fgenesh2_pg.C_scaffold_57000215	40|Cl0000370.1,Cl0002261.1,Cl0003336.2,Cl0003338.1,Cl0003434.1,Cl0003756.1,Cl0005136.1,Cl0005924.1,Cl0006273.1,Cl0007288.1,Cl0007828.1,Cl0009175.1,Cl0009525.1,Cl0011677.1,Cl0013059.1,Cl0013464.1,Cl0014026.1,Cl0016681.1,Cl0016733.1,Cl0016951.1,Cl0017502.1,Cl0017994.1,Cl0018299.1,Cl0019140.1,Cl0019536.1,Cl0020430.1,Cl0023939.1,Cl0024323.1,Cl0026443.1,Cl0027941.1,Cl0028904.1,Cl0029208.1,Cl0029594.1,…	35|Twal_C08_34210,hds007170.1,hds007180.1,hds009640.1,hds027760.1,hds038650.1,hds097770.1,hds115920.1,hds153270.1,hds153280.1,hds153290.1,hds153300.1,hds153310.1,hds153320.1,hds216620.1,hds224070.1,hds285870.1,hds285900.1,hds285910.1,hds285920.1,hds339230.1,hds339240.1,hds339920.1,hds340020.1,hds340030.1,hds340080.1,hds340100.1,hds340210.1,hds340220.1,hds340310.1,hds340370.1,hds340400.1,hds340420…
OG0000125	2|AALBA5B377392P1,AALBA5B593185P1	3|AANG_005384,AANG_010295,AANG_010296	9|Azfi_s0035.g025703,Azfi_s0035.g025709,Azfi_s0035.g025712,Azfi_s0035.g025714,Azfi_s0035.g025715,Azfi_s0070.g036790,Azfi_s0173.g055810,Azfi_s0206.g057846,Azfi_s1711.g106009	2|AT1G55020.1,AT3G22400.1	2|evm_27.model.AmTr_v1.0_scaffold00022.291,evm_27.model.AmTr_v1.0_scaffold00066.56	8|evm.model.ctg001549.7,evm.model.ctg001705.897,evm.model.ctg006429.20,evm.model.ctg006651.80,evm.model.ctg006651.90,evm.model.ctg006651.94,evm.model.ctg006651.98,evm.model.ctg009199.3	3|RWR72660.1,RWR77727.1,RWR96824.1	8|CYCAS_013826,CYCAS_013828,CYCAS_013834,CYCAS_013862,CYCAS_013863,CYCAS_014568,CYCAS_014569,CYCAS_018053	12|Gb_04786,Gb_10866,Gb_15014,Gb_15015,Gb_15016,Gb_15018,Gb_17673,Gb_27230,Gb_27755,Gb_29593,Gb_36878,Gb_41561	9|TnS000072889t01,TnS000199507t05,TnS000481219t01,TnS000514207t01,TnS000741701t01,TnS000829739t02,TnS000946955t03,TnS000948619t01,TnS001032141t01	25|PITA_00674,PITA_02814,PITA_04334,PITA_04799,PITA_07910,PITA_15074,PITA_15093,PITA_15775,PITA_16951,PITA_17643,PITA_18616,PITA_21594,PITA_22047,PITA_22562,PITA_22932,PITA_23486,PITA_26595,PITA_29474,PITA_31141,PITA_32066,PITA_32067,PITA_32506,PITA_32901,PITA_33199,PITA_34164	3|NC1G0103730,NC1G0103750,NC1G0103770	5|Os03t0699700-01,Os03t0700700-01,Os03t0738600-01,Os05t0304600-01,Os11t0575600-01	9|MA_103479g0010,MA_10427506g0010,MA_10427506g0020,MA_10436100g0010,MA_15951g0010,MA_161903g0010,MA_184054g0010,MA_3501g0020,MA_47100g0010	4|XP_024375202.1,XP_024380206.1,XP_024387934.1,XP_024394907.1	3|Sacu_v1.1_s0019.g007885,Sacu_v1.1_s0072.g017002,Sacu_v1.1_s0203.g025660	10|e_gw1.38.181.1,estExt_Genewise1.C_11455,estExt_Genewise1Plus.C_130243,estExt_fgenesh1_pm.C_370012,estExt_fgenesh2_pg.C_140061,estExt_fgenesh2_pg.C_50379,estExt_fgenesh2_pg.C_50380,estExt_fgenesh2_pg.C_740071,fgenesh2_pg.C_scaffold_0000726,fgenesh2_pg.C_scaffold_0000727	30|Cl0000590.1,Cl0001218.1,Cl0001938.1,Cl0002863.1,Cl0005250.1,Cl0006234.1,Cl0006784.1,Cl0006985.1,Cl0010649.1,Cl0010734.1,Cl0013294.1,Cl0014368.1,Cl0017179.1,Cl0017675.1,Cl0018398.1,Cl0019046.1,Cl0019635.1,Cl0019831.1,Cl0021469.1,Cl0024093.1,Cl0026646.1,Cl0027437.1,Cl0028159.1,Cl0028728.1,Cl0030312.1,Cl0031945.1,Cl0032398.1,Cl0032669.1,Cl0034130.1,Cl0036312.1	27|hds020360.1,hds248690.1,hds248700.1,hds248750.1,hds248760.1,hds248800.1,hds248900.1,hds248940.1,hds249090.1,hds249100.1,hds249220.1,hds249260.1,hds249290.1,hds249520.1,hds249570.1,hds249650.1,hds249700.1,hds249760.1,hds249790.1,hds249810.1,hds249830.1,hds249860.1,hds249870.1,hds249920.1,hds309500.1,hds310090.1,hds310100.1
OG0000140	13|AALBA5B1131911P1,AALBA5B118027P1,AALBA5B252745P1,AALBA5B312141P1,AALBA5B385932P1,AALBA5B391174P1,AALBA5B402899P1,AALBA5B513130P1,AALBA5B534489P1,AALBA5B663521P1,AALBA5B785373P1,AALBA5B836102P1,AALBA5B958085P1	1|AANG_003356	2|Azfi_s0060.g034842,Azfi_s0359.g066862	8|AT1G14590.1,AT1G28695.1,AT1G28700.1,AT1G28710.1,AT2G02061.1,AT4G15970.1,AT4G19970.1,AT5G44820.1	4|evm_27.model.AmTr_v1.0_scaffold00002.154,evm_27.model.AmTr_v1.0_scaffold00013.177,evm_27.model.AmTr_v1.0_scaffold00044.13,evm_27.model.AmTr_v1.0_scaffold00048.179	12|evm.model.ctg000020.54,evm.model.ctg000149.265,evm.model.ctg000483.470,evm.model.ctg001635.849,evm.model.ctg001635.859,evm.model.ctg001658.4,evm.model.ctg001705.194,evm.model.ctg002114.137,evm.model.ctg004709.314,evm.model.ctg004709.315,evm.model.ctg004709.324,evm.model.ctg005261.68	11|RWR80817.1,RWR80818.1,RWR86759.1,RWR86760.1,RWR86761.1,RWR86762.1,RWR86763.1,RWR86764.1,RWR86765.1,RWR86766.1,RWR90506.1	6|CYCAS_002943,CYCAS_008701,CYCAS_012851,CYCAS_017913,CYCAS_018218,CYCAS_021525	6|Gb_13898,Gb_13899,Gb_18388,Gb_31868,Gb_34672,Gb_34748	8|TnS000200641t04,TnS000325439t17,TnS000468557t01,TnS000486687t03,TnS000486687t04,TnS000673259t02,TnS000673259t03,TnS000841501t04	30|PITA_00407,PITA_00924,PITA_01057,PITA_01199,PITA_02295,PITA_02296,PITA_03271,PITA_03273,PITA_05728,PITA_06971,PITA_07526,PITA_10045,PITA_10234,PITA_10897,PITA_14355,PITA_18373,PITA_22809,PITA_23005,PITA_23688,PITA_25836,PITA_25837,PITA_26245,PITA_28486,PITA_30030,PITA_30730,PITA_31522,PITA_31880,PITA_32863,PITA_33038,PITA_35090	6|NC12G0245230,NC3G0232280,NC4G0021300,NC4G0021840,NC4G0021850,NC9G0173830	8|Os01t0921000-01,Os01t0921100-01,Os02t0686300-01,Os03t0731800-01,Os03t0849900-01,Os04t0585400-01,Os07t0294800-01,Os08t0530066-00	20|MA_10427674g0020,MA_10429744g0010,MA_10432108g0010,MA_10433997g0010,MA_10434802g0010,MA_132232g0010,MA_140045g0010,MA_175330g0010,MA_179108g0010,MA_184747g0010,MA_373999g0010,MA_386090g0010,MA_501889g0010,MA_607856g0010,MA_6668110g0010,MA_8135787g0010,MA_8547205g0010,MA_898978g0010,MA_9004089g0010,MA_955315g0010	5|XP_024368164.1,XP_024395475.1,XP_024399894.1,XP_024400604.1,XP_024401058.1	4|Sacu_v1.1_s0044.g013026,Sacu_v1.1_s0085.g018311,Sacu_v1.1_s0109.g020496,Sacu_v1.1_s0146.g023063	1|gw1.10.1095.1	22|Cl0000240.1,Cl0001803.1,Cl0002504.1,Cl0004509.1,Cl0004972.1,Cl0010367.1,Cl0014636.1,Cl0015978.1,Cl0019368.1,Cl0022808.1,Cl0022974.1,Cl0024087.1,Cl0025874.1,Cl0026126.1,Cl0026271.1,Cl0026736.1,Cl0028570.1,Cl0029808.1,Cl0032286.1,Cl0033518.1,Cl0033547.1,Cl0034306.1	5|hds078770.1,hds178920.1,hds178930.1,hds205530.1,hds353040.1
OG0000170	5|AALBA5B039475P1,AALBA5B107157P1,AALBA5B673474P1,AALBA5B913983P1,AALBA5B989351P1	5|AANG_002380,AANG_004087,AANG_004151,AANG_005832,AANG_010568	2|Azfi_s0237.g059586,Azfi_s0385.g067547	3|AT1G64830.1,AT2G03200.1,AT5G33340.1	1|evm_27.model.AmTr_v1.0_scaffold00008.202	10|evm.model.ctg000104.352,evm.model.ctg000160.291,evm.model.ctg000483.146,evm.model.ctg000483.67,evm.model.ctg002050.95,evm.model.ctg003404.434,evm.model.ctg003848.355,evm.model.ctg003929.18,evm.model.ctg007825.23,evm.model.ctg007825.24	2|RWR78590.1,RWR92854.1	20|CYCAS_015255,CYCAS_018324,CYCAS_018330,CYCAS_018337,CYCAS_018338,CYCAS_018339,CYCAS_018340,CYCAS_018400,CYCAS_018552,CYCAS_018553,CYCAS_018555,CYCAS_018556,CYCAS_018557,CYCAS_018558,CYCAS_018559,CYCAS_018560,CYCAS_018561,CYCAS_018563,CYCAS_018564,CYCAS_021063	5|Gb_01040,Gb_02537,Gb_23858,Gb_25235,Gb_37476	5|TnS000058027t01,TnS000414113t02,TnS000506667t04,TnS000506667t05,TnS001008671t01	8|PITA_08348,PITA_11682,PITA_15340,PITA_16044,PITA_26843,PITA_31560,PITA_33652,PITA_36079	7|NC10G0165490,NC11G0123050,NC11G0123090,NC11G0123310,NC11G0123390,NC5G0062690,NC9G0173880	7|Os04t0448300-01,Os07t0533600-01,Os07t0533800-01,Os08t0469000-00,Os08t0469100-01,Os09t0452400-01,Os09t0452800-01	22|MA_10180837g0010,MA_10430129g0020,MA_10431276g0010,MA_10431950g0020,MA_105240g0010,MA_136601g0010,MA_15755g0010,MA_15755g0020,MA_15755g0030,MA_182089g0010,MA_19106g0010,MA_19589g0010,MA_204324g0010,MA_43027g0010,MA_495936g0010,MA_65073g0010,MA_7596209g0010,MA_7910g0010,MA_85737g0010,MA_8605697g0010,MA_86776g0010,MA_9097701g0010	7|XP_024360238.1,XP_024366674.1,XP_024370145.1,XP_024371394.1,XP_024387005.1,XP_024402027.1,XP_024403523.1	0|NA	4|e_gw1.0.1259.1,e_gw1.18.399.1,gw1.1.1444.1,gw1.1.575.1	24|Cl0002387.1,Cl0002425.1,Cl0007116.1,Cl0008228.1,Cl0008680.1,Cl0010089.1,Cl0010593.1,Cl0013373.1,Cl0013398.1,Cl0014844.1,Cl0015376.1,Cl0016468.1,Cl0016843.1,Cl0017222.1,Cl0018707.1,Cl0019003.1,Cl0021935.1,Cl0025631.1,Cl0027235.1,Cl0027794.1,Cl0030004.1,Cl0030814.1,Cl0031523.1,Cl0034650.1	10|hds021300.1,hds021310.1,hds021330.1,hds048790.1,hds133210.1,hds168120.1,hds168140.1,hds210150.1,hds233560.1,hds351440.1
OG0000172	0|NA	1|AANG_013429	0|NA	2|ATMG00850.1,ATMG00860.1	0|NA	17|evm.model.ctg000006.504,evm.model.ctg000025.73,evm.model.ctg000140.56,evm.model.ctg000257.209,evm.model.ctg000472.80,evm.model.ctg000472.87,evm.model.ctg000633.39,evm.model.ctg000694.367,evm.model.ctg000813.105,evm.model.ctg003161.13,evm.model.ctg003328.9,evm.model.ctg003367.506,evm.model.ctg003404.268,evm.model.ctg003848.234,evm.model.ctg003918.581,evm.model.ctg007584.150,evm.model.ctg007846.7	1|RWR84947.1	0|NA	10|Gb_00235,Gb_00684,Gb_07721,Gb_09554,Gb_10780,Gb_17315,Gb_18703,Gb_25344,Gb_36546,Gb_38848	0|NA	89|PITA_02157,PITA_02246,PITA_02535,PITA_02660,PITA_03254,PITA_03331,PITA_03663,PITA_03908,PITA_05475,PITA_05514,PITA_05850,PITA_07083,PITA_07411,PITA_07515,PITA_07601,PITA_08066,PITA_08252,PITA_08981,PITA_09406,PITA_09963,PITA_10248,PITA_10372,PITA_10839,PITA_11631,PITA_11892,PITA_12319,PITA_13086,PITA_13528,PITA_13617,PITA_13672,PITA_13915,PITA_14152,PITA_14213,PITA_14715,PITA_16234,PITA_16701,…	5|NC2G0264690,NC3G0231620,NC4G0152140,NC5G0194310,NC6G0154610	0|NA	0|NA	0|NA	0|NA	1|e_gw1.150.8.1	24|Cl0000414.1,Cl0001567.1,Cl0002035.1,Cl0005281.1,Cl0005934.1,Cl0010810.1,Cl0010842.1,Cl0011842.1,Cl0012227.1,Cl0013602.1,Cl0013803.1,Cl0014033.1,Cl0014381.1,Cl0015807.1,Cl0018308.1,Cl0018479.1,Cl0021449.1,Cl0023317.1,Cl0024543.1,Cl0026857.1,Cl0029612.1,Cl0034083.1,Cl0034874.1,Cl0035027.1	17|hds130540.1,hds168560.1,hds190160.1,hds288630.1,hds350090.1,hds353450.1,hds356450.1,hds371580.1,hds379520.1,hds384380.1,hds385210.1,hds386120.1,hds386790.1,hds387140.1,hds388780.1,hds389950.1,hds435040.1
OG0000175	2|AALBA5B014216P1,AALBA5B1125454P1	1|AANG_000841	1|Azfi_s0367.g067007	6|AT1G01190.1,AT1G13710.1,AT1G74110.1,AT2G46660.1,AT3G61880.2,AT5G09970.1	5|evm_27.model.AmTr_v1.0_scaffold00010.314,evm_27.model.AmTr_v1.0_scaffold00013.121,evm_27.model.AmTr_v1.0_scaffold00027.36,evm_27.model.AmTr_v1.0_scaffold00047.173,evm_27.model.AmTr_v1.0_scaffold00057.143	4|evm.model.ctg000020.274,evm.model.ctg001521.516,evm.model.ctg003404.269,evm.model.ctg003896.19	6|RWR74525.1,RWR80811.1,RWR88892.1,RWR89849.1,RWR93073.1,RWR93075.1	9|CYCAS_001417,CYCAS_002653,CYCAS_005285,CYCAS_011286,CYCAS_026740,CYCAS_026741,CYCAS_029955,CYCAS_029956,CYCAS_031742	11|Gb_02234,Gb_07315,Gb_11826,Gb_12367,Gb_13261,Gb_13597,Gb_24509,Gb_26346,Gb_30745,Gb_34420,Gb_37719	4|TnS000197259t01,TnS000259729t06,TnS000688411t05,TnS001034343t01	42|PITA_00640,PITA_01286,PITA_06155,PITA_06217,PITA_06368,PITA_08059,PITA_11028,PITA_11104,PITA_11628,PITA_11733,PITA_13316,PITA_13361,PITA_13890,PITA_15181,PITA_15352,PITA_15893,PITA_16562,PITA_17566,PITA_17789,PITA_18683,PITA_19189,PITA_21231,PITA_21387,PITA_21388,PITA_21593,PITA_22461,PITA_22462,PITA_23115,PITA_23116,PITA_23520,PITA_23706,PITA_23779,PITA_23861,PITA_25400,PITA_26424,PITA_27483,…	9|NC10G0144280,NC2G0035030,NC3G0231450,NC7G0278140,NC8G0214980,NC8G0214990,NC8G0215000,NC8G0271040,NC9G0272040	7|Os03t0134500-00,Os03t0417700-01,Os07t0603700-01,Os08t0547300-01,Os09t0528700-00,Os10t0403000-01,Os11t0489250-00	8|MA_10115334g0010,MA_12998g0010,MA_137345g0010,MA_31070g0010,MA_43714g0010,MA_541418g0010,MA_6369497g0010,MA_73656g0010	3|XP_024364504.1,XP_024372502.1,XP_024383440.1	5|Sacu_v1.1_s0003.g001912,Sacu_v1.1_s0003.g001916,Sacu_v1.1_s0003.g001917,Sacu_v1.1_s0014.g006216,Sacu_v1.1_s0021.g008255	8|e_gw1.35.145.1,e_gw1.35.149.1,e_gw1.35.150.1,e_gw1.35.39.1,e_gw1.41.24.1,e_gw1.41.89.1,e_gw1.41.93.1,gw1.7.29.1	17|Cl0000587.1,Cl0003297.1,Cl0008818.1,Cl0008962.1,Cl0009563.1,Cl0009631.1,Cl0009976.1,Cl0011342.1,Cl0014944.1,Cl0016905.1,Cl0017720.1,Cl0019164.1,Cl0021964.1,Cl0025360.1,Cl0028268.1,Cl0028994.1,Cl0036546.1	6|hds005660.1,hds005970.1,hds085410.1,hds143590.1,hds374920.1,hds391190.1
OG0000187	15|AALBA5B009768P1,AALBA5B021901P1,AALBA5B060892P1,AALBA5B1133903P1,AALBA5B177364P1,AALBA5B220072P1,AALBA5B315462P1,AALBA5B399668P1,AALBA5B547142P1,AALBA5B556456P1,AALBA5B710408P1,AALBA5B714297P1,AALBA5B856335P1,AALBA5B933276P1,AALBA5B984575P1	1|AANG_001635	0|NA	0|NA	0|NA	22|evm.model.ctg001521.980,evm.model.ctg001521.981,evm.model.ctg003503.14,evm.model.ctg003503.15,evm.model.ctg003503.16,evm.model.ctg003503.17,evm.model.ctg003503.23,evm.model.ctg003503.24,evm.model.ctg003503.28,evm.model.ctg003503.29,evm.model.ctg003503.42,evm.model.ctg003503.45,evm.model.ctg005784.281,evm.model.ctg005784.287,evm.model.ctg005784.289,evm.model.ctg007606.1,evm.model.ctg007606.3,ev…	0|NA	9|CYCAS_005243,CYCAS_005244,CYCAS_005246,CYCAS_005248,CYCAS_005249,CYCAS_005250,CYCAS_005251,CYCAS_005252,CYCAS_031161	12|Gb_02311,Gb_02312,Gb_02316,Gb_02345,Gb_02346,Gb_02347,Gb_03917,Gb_13765,Gb_13774,Gb_13775,Gb_20903,Gb_41559	22|TnS000144219t03,TnS000160829t02,TnS000162855t01,TnS000184089t01,TnS000184089t02,TnS000315925t05,TnS000346971t01,TnS000362609t01,TnS000371001t01,TnS000400677t01,TnS000423691t01,TnS000492587t01,TnS000514401t01,TnS000523281t01,TnS000528361t02,TnS000570923t01,TnS000678711t01,TnS000678711t03,TnS000717409t01,TnS000742425t07,TnS000860305t01,TnS000900299t01	29|PITA_00659,PITA_10183,PITA_10820,PITA_15308,PITA_15309,PITA_15310,PITA_17949,PITA_18030,PITA_19005,PITA_20367,PITA_20368,PITA_20976,PITA_20977,PITA_21544,PITA_22589,PITA_23274,PITA_23841,PITA_26881,PITA_26882,PITA_26883,PITA_26952,PITA_27787,PITA_27788,PITA_28952,PITA_28953,PITA_29122,PITA_33185,PITA_35940,PITA_36691	0|NA	0|NA	23|MA_10308325g0010,MA_10308325g0020,MA_10428846g0020,MA_10428846g0030,MA_10431903g0010,MA_10434358g0010,MA_10435004g0030,MA_10435381g0020,MA_10435967g0010,MA_131287g0010,MA_173891g0010,MA_182944g0010,MA_25646g0010,MA_309951g0010,MA_3356g0010,MA_358581g0010,MA_522835g0010,MA_6425641g0010,MA_78163g0020,MA_9362585g0010,MA_94284g0010,MA_94284g0020,MA_9553451g0010	0|NA	0|NA	0|NA	18|Cl0000157.1,Cl0002384.1,Cl0002476.1,Cl0002519.1,Cl0008561.1,Cl0009491.1,Cl0011170.1,Cl0012532.1,Cl0013550.1,Cl0014150.1,Cl0014468.1,Cl0015580.1,Cl0019228.1,Cl0020308.1,Cl0027724.1,Cl0034105.1,Cl0035474.1,Cl0036417.1	1|hds164190.1
OG0000193	2|AALBA5B128393P1,AALBA5B245209P1	2|AANG_002125,AANG_004976	3|Azfi_s0001.g000194,Azfi_s0032.g024909,Azfi_s0307.g063971	9|AT1G09930.1,AT4G10770.1,AT4G16370.1,AT4G26590.1,AT4G27730.1,AT5G53510.1,AT5G53520.1,AT5G55930.1,AT5G64410.1	7|evm_27.model.AmTr_v1.0_scaffold00041.85,evm_27.model.AmTr_v1.0_scaffold00041.87,evm_27.model.AmTr_v1.0_scaffold00041.90,evm_27.model.AmTr_v1.0_scaffold00041.94,evm_27.model.AmTr_v1.0_scaffold00046.139,evm_27.model.AmTr_v1.0_scaffold00047.12,evm_27.model.AmTr_v1.0_scaffold00061.219	6|evm.model.ctg002114.214,evm.model.ctg002157.14,evm.model.ctg003351.21,evm.model.ctg003404.71,evm.model.ctg006142.640,evm.model.ctg006575.50	14|RWR72834.1,RWR74080.1,RWR77352.1,RWR77353.1,RWR80794.1,RWR83129.1,RWR84898.1,RWR84899.1,RWR84902.1,RWR84910.1,RWR86505.1,RWR87641.1,RWR87643.1,RWR89396.1	10|CYCAS_002261,CYCAS_004173,CYCAS_005988,CYCAS_012071,CYCAS_019627,CYCAS_023398,CYCAS_023399,CYCAS_023400,CYCAS_023452,CYCAS_023453	6|Gb_01018,Gb_02113,Gb_05061,Gb_06649,Gb_13916,Gb_27421	5|TnS000035699t04,TnS000408583t10,TnS000479301t15,TnS000662317t01,TnS000911567t03	15|PITA_00749,PITA_00840,PITA_01021,PITA_01044,PITA_05337,PITA_09815,PITA_14827,PITA_15850,PITA_16654,PITA_21816,PITA_26165,PITA_29058,PITA_29109,PITA_29154,PITA_35286	8|NC3G0202300,NC3G0202310,NC3G0202350,NC8G0099220,NC8G0216470,NC9G0092270,NC9G0169570,NC9G0273350	7|Os01t0630200-00,Os03t0751100-01,Os04t0594800-01,Os06t0125400-00,Os06t0125500-03,Os06t0127700-01,Os08t0492000-01	9|MA_10185385g0010,MA_10267817g0010,MA_132413g0010,MA_27970g0010,MA_280506g0010,MA_497258g0010,MA_523740g0010,MA_541g0010,MA_55700g0010	2|XP_024385874.1,XP_024390108.1	3|Sacu_v1.1_s0001.g000556,Sacu_v1.1_s0015.g006522,Sacu_v1.1_s0024.g009089	6|e_gw1.9.689.1,estExt_Genewise1.C_180602,estExt_Genewise1Plus.C_31130,estExt_fgenesh1_pm.C_1190029,fgenesh1_pm.C_scaffold_0000053,fgenesh1_pm.C_scaffold_34000007	20|Cl0000713.1,Cl0001252.6,Cl0005365.1,Cl0005614.1,Cl0009208.1,Cl0009233.1,Cl0012967.1,Cl0013951.1,Cl0014250.1,Cl0015053.1,Cl0016181.1,Cl0022264.1,Cl0022380.1,Cl0025149.1,Cl0027918.1,Cl0030520.1,Cl0031625.1,Cl0033834.1,Cl0033911.1,Cl0035094.1	14|hds063120.1,hds063140.1,hds140980.1,hds141000.1,hds269260.1,hds312040.1,hds312100.1,hds344010.1,hds349290.1,hds349600.1,hds349760.1,hds390620.1,hds390720.1,hds390890.1
OG0000195	3|AALBA5B303717P1,AALBA5B554460P1,AALBA5B628850P1	1|AANG_006245	10|Azfi_s0004.g008669,Azfi_s0005.g009388,Azfi_s0006.g009746,Azfi_s0010.g012185,Azfi_s0035.g025629,Azfi_s0037.g026071,Azfi_s0037.g026073,Azfi_s0367.g066984,Azfi_s0487.g073472,Azfi_s1607.g104654	9|AT2G19580.1,AT2G23810.1,AT3G12090.1,AT3G45600.1,AT4G23410.1,AT4G28050.1,AT4G30430.1,AT5G46700.1,AT5G60220.1	5|evm_27.model.AmTr_v1.0_scaffold00002.182,evm_27.model.AmTr_v1.0_scaffold00019.119,evm_27.model.AmTr_v1.0_scaffold00080.48,evm_27.model.AmTr_v1.0_scaffold00101.98,evm_27.model.AmTr_v1.0_scaffold00108.6	7|evm.model.ctg000140.93,evm.model.ctg000633.319,evm.model.ctg000633.320,evm.model.ctg002433.129,evm.model.ctg002966.71,evm.model.ctg003883.340,evm.model.ctg005791.909	12|RWR75381.1,RWR76921.1,RWR77620.1,RWR81019.1,RWR83331.1,RWR83332.1,RWR83333.1,RWR86798.1,RWR87329.1,RWR91324.1,RWR94933.1,RWR95558.1	11|CYCAS_006847,CYCAS_006897,CYCAS_009835,CYCAS_015053,CYCAS_022915,CYCAS_026800,CYCAS_026803,CYCAS_026806,CYCAS_026809,CYCAS_032884,CYCAS_032885	10|Gb_00679,Gb_25190,Gb_25194,Gb_25195,Gb_25198,Gb_25199,Gb_26509,Gb_27470,Gb_40226,Gb_41720	4|TnS000140381t03,TnS000269885t12,TnS000591445t01,TnS000857049t01	6|PITA_00143,PITA_00239,PITA_11828,PITA_24621,PITA_30000,PITA_34722	7|NC1G0133140,NC1G0179270,NC3G0203840,NC3G0223150,NC4G0022190,NC5G0250880,NC9G0168500	12|Os01t0977100-00,Os02t0219800-01,Os03t0100020-01,Os03t0853200-01,Os05t0122800-01,Os05t0126100-01,Os06t0572400-01,Os06t0653100-01,Os08t0260600-01,Os08t0443800-01,Os09t0425900-02,Os12t0249100-00	12|MA_100296g0010,MA_1062g0010,MA_13870g0010,MA_139843g0010,MA_141590g0010,MA_19090g0010,MA_193956g0010,MA_24323g0010,MA_391725g0010,MA_485622g0010,MA_81058g0010,MA_909581g0010	4|XP_024359002.1,XP_024368076.1,XP_024380880.1,XP_024403378.1	5|Sacu_v1.1_s0033.g011019,Sacu_v1.1_s0046.g013366,Sacu_v1.1_s0072.g016935,Sacu_v1.1_s0137.g022499,Sacu_v1.1_s3633.g028901	6|e_gw1.1.920.1,estExt_fgenesh1_pm.C_40093,estExt_fgenesh2_pg.C_130216,fgenesh1_pm.C_scaffold_12000056,fgenesh1_pm.C_scaffold_13000068,fgenesh2_pg.C_scaffold_4000351	17|Cl0000323.1,Cl0000753.1,Cl0001485.1,Cl0003687.1,Cl0003852.1,Cl0005914.1,Cl0007094.2,Cl0009407.1,Cl0013016.1,Cl0013116.1,Cl0017776.1,Cl0018379.1,Cl0022562.1,Cl0025462.1,Cl0025963.1,Cl0030916.1,Cl0032349.1	10|hds033940.1,hds048740.1,hds048750.1,hds048760.1,hds048770.1,hds048780.1,hds193310.1,hds193320.1,hds249310.1,hds390460.1
OG0000205	18|AALBA5B033914P1,AALBA5B1051901P1,AALBA5B1052572P1,AALBA5B110577P1,AALBA5B156623P1,AALBA5B349979P1,AALBA5B373192P1,AALBA5B521094P1,AALBA5B530488P1,AALBA5B558736P1,AALBA5B650539P1,AALBA5B747573P1,AALBA5B758689P1,AALBA5B765595P1,AALBA5B792651P1,AALBA5B808630P1,AALBA5B925232P1,AALBA5B940222P1	3|AANG_004648,AANG_004652,AANG_014335	2|Azfi_s0005.g008914,Azfi_s0088.g042493	6|AT1G14430.1,AT1G19900.1,AT1G67290.1,AT1G75620.1,AT3G57620.1,AT5G19580.1	7|evm_27.model.AmTr_v1.0_scaffold00001.156,evm_27.model.AmTr_v1.0_scaffold00027.55,evm_27.model.AmTr_v1.0_scaffold00027.56,evm_27.model.AmTr_v1.0_scaffold00061.280,evm_27.model.AmTr_v1.0_scaffold00109.136,evm_27.model.AmTr_v1.0_scaffold00166.41,evm_27.model.AmTr_v1.0_scaffold00225.3	10|evm.model.ctg000630.77,evm.model.ctg003325.187,evm.model.ctg003325.188,evm.model.ctg006142.416,evm.model.ctg006840.1,evm.model.ctg006840.2,evm.model.ctg007817.260,evm.model.ctg007817.265,evm.model.ctg007817.267,evm.model.ctg007817.269	3|RWR77857.1,RWR85921.1,RWR88895.1	10|CYCAS_003153,CYCAS_019085,CYCAS_019086,CYCAS_019087,CYCAS_019096,CYCAS_020745,CYCAS_024724,CYCAS_027209,CYCAS_029924,CYCAS_030709	9|Gb_01456,Gb_05821,Gb_22122,Gb_25762,Gb_25763,Gb_25764,Gb_29334,Gb_29499,Gb_33659	2|TnS000726311t01,TnS001011089t02	5|PITA_01098,PITA_01150,PITA_01918,PITA_28866,PITA_34966	4|NC1G0109530,NC2G0053810,NC2G0286200,NC9G0113810	4|Os01t0677000-01,Os03t0258900-01,Os05t0559000-01,Os11t0169700-01	12|MA_10429735g0010,MA_10429735g0020,MA_10436303g0010,MA_10437233g0020,MA_10437233g0030,MA_10437233g0040,MA_10437233g0050,MA_22751g0010,MA_437873g0010,MA_56166g0010,MA_658171g0010,MA_812690g0010	2|XP_024360071.1,XP_024372665.1	4|Sacu_v1.1_s0007.g003570,Sacu_v1.1_s0020.g008157,Sacu_v1.1_s0044.g013085,Sacu_v1.1_s0070.g016673	2|e_gw1.1.1329.1,fgenesh2_pg.C_scaffold_22000086	24|Cl0000068.1,Cl0001733.1,Cl0011776.1,Cl0013131.1,Cl0013479.1,Cl0017588.1,Cl0018703.1,Cl0019440.1,Cl0020800.1,Cl0024847.1,Cl0025536.1,Cl0026079.1,Cl0026942.1,Cl0027494.1,Cl0028584.1,Cl0028941.1,Cl0029542.1,Cl0031475.1,Cl0031650.1,Cl0032816.1,Cl0033221.1,Cl0034656.1,Cl0035110.1,Cl0035576.1	18|hds053280.1,hds053290.1,hds053300.1,hds053330.1,hds053380.1,hds094890.1,hds274180.1,hds322280.1,hds322340.1,hds322350.1,hds322410.1,hds322420.1,hds322430.1,hds322440.1,hds322470.1,hds322500.1,hds403810.1,hds403820.1
OG0000223	5|AALBA5B031453P1,AALBA5B336347P1,AALBA5B774186P1,AALBA5B812624P1,AALBA5B893499P1	3|AANG_003397,AANG_003399,AANG_010175	0|NA	8|AT1G05240.1,AT1G05250.1,AT1G05260.1,AT2G39040.1,AT3G01190.1,AT3G21770.1,AT4G11290.1,AT5G15180.1	3|evm_27.model.AmTr_v1.0_scaffold00037.6,evm_27.model.AmTr_v1.0_scaffold00037.7,evm_27.model.AmTr_v1.0_scaffold00057.109	9|evm.model.ctg000028.157,evm.model.ctg001418.101,evm.model.ctg001418.102,evm.model.ctg001418.103,evm.model.ctg005819.1,evm.model.ctg006330.859,evm.model.ctg006330.860,evm.model.ctg006330.861,evm.model.ctg007214.1	9|RWR88415.1,RWR90994.1,RWR93444.1,RWR93446.1,RWR93447.1,RWR93448.1,RWR93449.1,RWR95338.1,RWR98298.1	14|CYCAS_002810,CYCAS_002811,CYCAS_005077,CYCAS_005078,CYCAS_007793,CYCAS_007794,CYCAS_007796,CYCAS_007797,CYCAS_007798,CYCAS_007800,CYCAS_007818,CYCAS_007836,CYCAS_014538,CYCAS_020181	3|Gb_13824,Gb_18532,Gb_18538	8|TnS000127981t01,TnS000127981t04,TnS000208579t01,TnS000254461t01,TnS000254461t02,TnS000975383t01,TnS001009589t01,TnS001010371t01	21|PITA_02806,PITA_05845,PITA_05885,PITA_06743,PITA_07733,PITA_07988,PITA_08214,PITA_12457,PITA_13503,PITA_14175,PITA_15434,PITA_16697,PITA_18047,PITA_18148,PITA_18573,PITA_21670,PITA_22774,PITA_27072,PITA_27682,PITA_27683,PITA_27684	2|NC10G0045680,NC1G0307140	11|Os01t0270300-01,Os01t0787000-01,Os02t0161800-01,Os03t0563600-01,Os05t0499300-01,Os05t0499400-01,Os06t0490400-00,Os06t0681600-01,Os07t0531400-01,Os11t0661600-01,Os12t0530100-01	15|MA_115059g0010,MA_12626g0010,MA_163g0010,MA_180698g0010,MA_182004g0010,MA_18523g0010,MA_188077g0010,MA_41416g0010,MA_444g0010,MA_5149g0010,MA_7571130g0010,MA_774247g0010,MA_9087g0010,MA_946965g0010,MA_9540939g0010	1|XP_024397827.1	0|NA	2|fgenesh1_pm.C_scaffold_30000025,fgenesh2_pg.C_scaffold_6000360	22|Cl0002291.1,Cl0004496.1,Cl0006936.1,Cl0009966.1,Cl0014920.1,Cl0015165.1,Cl0017669.1,Cl0019591.1,Cl0019748.1,Cl0019841.1,Cl0020386.1,Cl0021994.1,Cl0022783.1,Cl0023940.1,Cl0025108.1,Cl0026914.1,Cl0027048.1,Cl0029849.1,Cl0031383.1,Cl0033535.1,Cl0034805.1,Cl0036796.1	11|hds008170.1,hds008190.1,hds008200.1,hds008210.1,hds008220.1,hds008360.1,hds008410.1,hds009190.1,hds044210.1,hds044220.1,hds044260.1
OG0000226	0|NA	1|AANG_001779	2|Azfi_s0007.g010620,Azfi_s0807.g087705	12|AT1G11310.1,AT1G42560.1,AT1G61560.1,AT2G17430.1,AT2G17480.1,AT2G33670.1,AT2G39200.1,AT2G44110.2,AT3G45290.1,AT4G02600.1,AT4G24250.1,AT5G65970.1	8|evm_27.model.AmTr_v1.0_scaffold00034.47,evm_27.model.AmTr_v1.0_scaffold00044.103,evm_27.model.AmTr_v1.0_scaffold00044.104,evm_27.model.AmTr_v1.0_scaffold00044.106,evm_27.model.AmTr_v1.0_scaffold00044.94,evm_27.model.AmTr_v1.0_scaffold00061.10,evm_27.model.AmTr_v1.0_scaffold00066.72,evm_27.model.AmTr_v1.0_scaffold00108.26	4|evm.model.ctg001418.260,evm.model.ctg001684.1,evm.model.ctg004107.68,evm.model.ctg006658.202	13|RWR78536.1,RWR81478.1,RWR84583.1,RWR84584.1,RWR86499.1,RWR89618.1,RWR89619.1,RWR92927.1,RWR95592.1,RWR95734.1,RWR96405.1,RWR96695.1,RWR96696.1	7|CYCAS_011525,CYCAS_025680,CYCAS_025681,CYCAS_026482,CYCAS_027378,CYCAS_027386,CYCAS_030181	16|Gb_04083,Gb_05043,Gb_05044,Gb_07014,Gb_07015,Gb_09144,Gb_12175,Gb_12176,Gb_12275,Gb_25990,Gb_28679,Gb_32377,Gb_37056,Gb_37058,Gb_37259,Gb_40308	2|TnS000469793t01,TnS000536261t01	7|PITA_08061,PITA_09262,PITA_15103,PITA_17180,PITA_24481,PITA_24490,PITA_32865	9|NC1G0177400,NC1G0182150,NC2G0002910,NC2G0053300,NC3G0204600,NC3G0227570,NC5G0250910,NC7G0292920,NC9G0173370	7|Os01t0888600-01,Os02t0197200-01,Os02t0562600-01,Os03t0129100-01,Os04t0444400-00,Os05t0183300-00,Os10t0202350-00	6|MA_10435934g0010,MA_167343g0010,MA_200582g0010,MA_321559g0010,MA_32823g0010,MA_40975g0010	5|XP_024362511.1,XP_024363826.1,XP_024383510.1,XP_024384762.1,XP_024396801.1	4|Sacu_v1.1_s0004.g002449,Sacu_v1.1_s0026.g009452,Sacu_v1.1_s0112.g020814,Sacu_v1.1_s0135.g022345	2|e_gw1.20.292.1,e_gw1.4.1243.1	25|Cl0001775.1,Cl0005613.1,Cl0009732.1,Cl0011387.1,Cl0015385.1,Cl0019540.1,Cl0019726.1,Cl0019943.1,Cl0020459.1,Cl0020990.1,Cl0021670.1,Cl0023160.1,Cl0023380.1,Cl0025467.1,Cl0025767.1,Cl0025885.1,Cl0026850.1,Cl0027023.1,Cl0027167.1,Cl0028769.1,Cl0029281.1,Cl0030947.1,Cl0032842.1,Cl0033984.1,Cl0037089.1	12|hds074180.1,hds074190.1,hds259380.1,hds328710.1,hds328750.1,hds328760.1,hds328780.1,hds344490.1,hds344630.1,hds344640.1,hds347020.1,hds377490.1
OG0000229	0|NA	0|NA	0|NA	0|NA	0|NA	1|evm.model.ctg003764.779	0|NA	7|CYCAS_001751,CYCAS_001752,CYCAS_001852,CYCAS_001855,CYCAS_001856,CYCAS_015047,CYCAS_027813	13|Gb_01678,Gb_02462,Gb_05622,Gb_08581,Gb_11466,Gb_11468,Gb_18730,Gb_18999,Gb_32215,Gb_35111,Gb_35242,Gb_40546,Gb_40547	2|TnS000996543t08,TnS000996543t14	3|PITA_17904,PITA_20189,PITA_28236	1|NC7G0278360	0|NA	16|MA_10427411g0010,MA_10427441g0010,MA_10427996g0010,MA_10428391g0010,MA_10434266g0030,MA_10437124g0010,MA_112885g0010,MA_26170g0010,MA_340194g0010,MA_40074g0010,MA_5432816g0010,MA_6094766g0010,MA_6309867g0010,MA_6325089g0010,MA_64427g0010,MA_9108027g0010	1|XP_024378517.1	0|NA	0|NA	67|Cl0000598.1,Cl0002469.1,Cl0004926.1,Cl0004944.1,Cl0005275.1,Cl0005387.1,Cl0005679.1,Cl0007931.1,Cl0008614.1,Cl0009235.1,Cl0009243.1,Cl0009306.1,Cl0010636.1,Cl0010923.1,Cl0011558.1,Cl0011656.1,Cl0011984.1,Cl0012207.1,Cl0012334.1,Cl0013380.1,Cl0013414.1,Cl0014711.1,Cl0016286.1,Cl0016410.1,Cl0017377.1,Cl0017557.1,Cl0018099.1,Cl0018612.1,Cl0018843.1,Cl0018882.1,Cl0019997.2,Cl0020208.1,Cl0020276.1,…	30|hds027740.1,hds128030.1,hds128060.1,hds128720.1,hds143630.1,hds307590.1,hds362590.1,hds362800.1,hds416750.1,hds416800.1,hds416860.1,hds416960.1,hds417210.1,hds417220.1,hds417360.1,hds417470.1,hds417500.1,hds420120.1,hds420400.1,hds420840.1,hds420870.1,hds421180.1,hds421230.1,hds423830.1,hds423940.1,hds436700.1,hds436770.1,hds437450.1,hds437740.1,hds437750.1
OG0000262	4|AALBA5B005163P1,AALBA5B594345P1,AALBA5B612001P1,AALBA5B773456P1	8|AANG_003023,AANG_003835,AANG_003839,AANG_003844,AANG_003847,AANG_003848,AANG_009452,AANG_009454	3|Azfi_s0007.g010602,Azfi_s0019.g015063,Azfi_s0032.g024752	19|AT1G10230.1,AT1G20140.1,AT1G75950.1,AT2G03160.1,AT2G03170.1,AT2G03190.1,AT2G20160.1,AT2G25700.1,AT3G21830.1,AT3G21840.1,AT3G21850.1,AT3G21860.1,AT3G25650.1,AT3G53060.1,AT3G60010.1,AT3G60020.1,AT4G34210.1,AT4G34470.1,AT5G42190.1	1|evm_27.model.AmTr_v1.0_scaffold00029.181	4|evm.model.ctg000022.55,evm.model.ctg001725.28,evm.model.ctg001725.33,evm.model.ctg003367.124	6|RWR77129.1,RWR77132.1,RWR81701.1,RWR92338.1,RWR92339.1,RWR92340.1	9|CYCAS_006395,CYCAS_010659,CYCAS_030405,CYCAS_030406,CYCAS_030407,CYCAS_030408,CYCAS_030409,CYCAS_030410,CYCAS_030412	4|Gb_07362,Gb_09569,Gb_36146,Gb_41410	6|TnS000131181t03,TnS000134049t07,TnS000201967t04,TnS000257699t01,TnS000647077t01,TnS000734415t01	15|PITA_01197,PITA_07973,PITA_09151,PITA_09152,PITA_12533,PITA_18190,PITA_18191,PITA_18960,PITA_25155,PITA_25296,PITA_28965,PITA_28966,PITA_33859,PITA_35292,PITA_35294	3|NC2G0037250,NC6G0255960,NC9G0275920	10|Os06t0113800-00,Os07t0624900-00,Os08t0375500-00,Os08t0375700-00,Os09t0273800-01,Os09t0274800-00,Os09t0275200-01,Os09t0412050-00,Os09t0539500-01,Os11t0456300-01	8|MA_10249530g0010,MA_10316948g0010,MA_10428641g0010,MA_10436962g0010,MA_134599g0010,MA_165814g0010,MA_82940g0020,MA_85930g0010	5|XP_024357738.1,XP_024358230.1,XP_024362290.1,XP_024362292.1,XP_024374220.1	2|Sacu_v1.1_s0008.g004124,Sacu_v1.1_s0023.g008929	2|e_gw1.20.332.1,estExt_fgenesh1_kg.C_320015	24|Cl0001073.1,Cl0003591.1,Cl0004228.1,Cl0005632.1,Cl0006401.1,Cl0007240.1,Cl0007755.1,Cl0009682.1,Cl0013126.1,Cl0013735.1,Cl0014823.1,Cl0016240.1,Cl0016452.1,Cl0020355.1,Cl0020666.1,Cl0023140.1,Cl0025227.1,Cl0025930.1,Cl0029599.1,Cl0034131.1,Cl0035995.1,Cl0035997.1,Cl0036636.1,Cl0036707.1	2|hds225150.1,hds226950.1
OG0000276	9|AALBA5B076764P1,AALBA5B1000679P1,AALBA5B1007849P1,AALBA5B1012559P1,AALBA5B1113506P1,AALBA5B525245P1,AALBA5B598444P1,AALBA5B612182P1,AALBA5B909570P1	2|AANG_008458,AANG_011210	3|Azfi_s0167.g054503,Azfi_s0167.g054506,Azfi_s0272.g061289	0|NA	0|NA	6|evm.model.ctg001418.303,evm.model.ctg001418.322,evm.model.ctg001418.323,evm.model.ctg001418.324,evm.model.ctg001418.325,evm.model.ctg002830.56	0|NA	11|CYCAS_022962,CYCAS_022964,CYCAS_022965,CYCAS_022966,CYCAS_022967,CYCAS_029508,CYCAS_031070,CYCAS_031072,CYCAS_031073,CYCAS_031075,CYCAS_031076	10|Gb_01766,Gb_13282,Gb_25340,Gb_25341,Gb_29067,Gb_31625,Gb_31626,Gb_31627,Gb_31628,Gb_40790	12|TnS000068141t01,TnS000499447t02,TnS000589577t01,TnS000724197t01,TnS000829739t03,TnS000829739t04,TnS000829739t05,TnS000896915t01,TnS000938369t01,TnS000959461t15,TnS000959461t16,TnS013844360t01	21|PITA_01347,PITA_04081,PITA_04426,PITA_04889,PITA_07615,PITA_08477,PITA_09097,PITA_09157,PITA_10973,PITA_17614,PITA_22473,PITA_24350,PITA_24558,PITA_25509,PITA_26729,PITA_30555,PITA_30557,PITA_30558,PITA_30581,PITA_30859,PITA_36361	0|NA	0|NA	21|MA_102961g0010,MA_10429815g0020,MA_125704g0010,MA_169705g0010,MA_177929g0010,MA_205209g0010,MA_22142g0010,MA_335809g0010,MA_35473g0010,MA_463504g0010,MA_4731g0010,MA_4731g0020,MA_473451g0010,MA_609412g0010,MA_63272g0010,MA_720623g0010,MA_92098g0020,MA_9301766g0010,MA_96504g0010,MA_9959852g0010,MA_9969794g0010	0|NA	4|Sacu_v1.1_s0017.g007052,Sacu_v1.1_s0114.g020936,Sacu_v1.1_s0133.g022239,Sacu_v1.1_s0225.g026311	0|NA	21|Cl0001162.1,Cl0001999.1,Cl0003451.1,Cl0010721.1,Cl0012235.1,Cl0013226.1,Cl0013557.1,Cl0016149.1,Cl0017489.1,Cl0017919.1,Cl0019439.1,Cl0020238.1,Cl0023984.1,Cl0024344.1,Cl0024688.1,Cl0025217.1,Cl0025776.1,Cl0030103.1,Cl0030979.1,Cl0033122.1,Cl0037019.1	7|hds001070.1,hds049080.1,hds049090.1,hds181770.1,hds223670.1,hds418390.1,hds418400.1
OG0000281	0|NA	0|NA	1|Azfi_s0004.g008570	10|AT1G07650.2,AT1G29750.2,AT1G53420.1,AT1G53430.1,AT1G53440.1,AT1G56120.1,AT1G56130.1,AT1G56140.1,AT1G56145.2,AT3G14840.2	3|evm_27.model.AmTr_v1.0_scaffold00032.135,evm_27.model.AmTr_v1.0_scaffold00032.136,evm_27.model.AmTr_v1.0_scaffold00032.51	3|evm.model.ctg000483.422,evm.model.ctg005996.190,evm.model.ctg006371.4	23|RWR86452.1,RWR86453.1,RWR86455.1,RWR88644.1,RWR88648.1,RWR88649.1,RWR88650.1,RWR88651.1,RWR88652.1,RWR89185.1,RWR94780.1,RWR96262.1,RWR96264.1,RWR96265.1,RWR96268.1,RWR96270.1,RWR96272.1,RWR96280.1,RWR96281.1,RWR96284.1,RWR96285.1,RWR96286.1,RWR96288.1	5|CYCAS_007349,CYCAS_026322,CYCAS_026323,CYCAS_028739,CYCAS_029821	12|Gb_01991,Gb_02002,Gb_02004,Gb_02005,Gb_08425,Gb_18713,Gb_18715,Gb_18722,Gb_19701,Gb_19702,Gb_19704,Gb_19706	0|NA	10|PITA_01401,PITA_06035,PITA_11902,PITA_17303,PITA_18486,PITA_19830,PITA_23716,PITA_24302,PITA_26806,PITA_27501	14|NC11G0119450,NC14G0174720,NC14G0174760,NC14G0174790,NC14G0174830,NC1G0179870,NC1G0180810,NC1G0180850,NC1G0182090,NC1G0182100,NC1G0182110,NC9G0092030,NC9G0092070,NC9G0092190	8|Os04t0616300-01,Os04t0616500-01,Os04t0616700-03,Os05t0256500-00,Os05t0258400-00,Os05t0263100-00,Os08t0203400-01,Os08t0203700-01	8|MA_10436782g0010,MA_162469g0010,MA_17053g0010,MA_170647g0010,MA_390290g0010,MA_54077g0010,MA_73800g0010,MA_9676168g0010	1|XP_024360859.1	2|Sacu_v1.1_s0024.g009185,Sacu_v1.1_s0134.g022302	0|NA	23|Cl0002135.1,Cl0003700.1,Cl0004975.1,Cl0004976.1,Cl0006747.1,Cl0007274.1,Cl0007453.1,Cl0009319.1,Cl0010103.1,Cl0017234.1,Cl0021223.1,Cl0021845.1,Cl0022588.2,Cl0023934.1,Cl0028892.1,Cl0030200.1,Cl0031584.1,Cl0031659.1,Cl0031959.1,Cl0032665.1,Cl0033752.1,Cl0034452.1,Cl0037186.1	4|hds149100.1,hds202170.1,hds436150.1,hds436190.1
OG0000282	12|AALBA5B043151P1,AALBA5B1032863P1,AALBA5B1053964P1,AALBA5B1084701P1,AALBA5B152818P1,AALBA5B157836P1,AALBA5B214570P1,AALBA5B349295P1,AALBA5B622446P1,AALBA5B654159P1,AALBA5B665494P1,AALBA5B898437P1	1|AANG_007352	2|Azfi_s0142.g051425,Azfi_s0339.g065615	10|AT1G70920.1,AT2G01430.1,AT2G22800.1,AT2G44910.1,AT3G60390.1,AT4G16780.1,AT4G17460.1,AT4G37790.1,AT5G06710.1,AT5G47370.1	6|evm_27.model.AmTr_v1.0_scaffold00024.119,evm_27.model.AmTr_v1.0_scaffold00024.327,evm_27.model.AmTr_v1.0_scaffold00026.127,evm_27.model.AmTr_v1.0_scaffold00048.116,evm_27.model.AmTr_v1.0_scaffold00066.144,evm_27.model.AmTr_v1.0_scaffold00111.49	5|evm.model.ctg000020.324,evm.model.ctg000648.215,evm.model.ctg005130.309,evm.model.ctg007093.48,evm.model.ctg008104.3	15|RWR73981.1,RWR75149.1,RWR75268.1,RWR77917.1,RWR80633.1,RWR81990.1,RWR82629.1,RWR82905.1,RWR85611.1,RWR87279.1,RWR87434.1,RWR89766.1,RWR91453.1,RWR95938.1,RWR96742.1	6|CYCAS_003485,CYCAS_009740,CYCAS_010970,CYCAS_012655,CYCAS_015095,CYCAS_025516	5|Gb_03793,Gb_06016,Gb_12394,Gb_29897,Gb_30650	5|TnS000045715t03,TnS000274701t10,TnS000329939t01,TnS000394769t01,TnS000767149t01	3|PITA_07664,PITA_30381,PITA_35505	8|NC10G0233530,NC12G0250260,NC3G0227960,NC3G0229880,NC4G0021550,NC4G0237870,NC8G0212990,NC9G0170290	6|Os01t0643600-00,Os04t0548700-01,Os06t0140400-01,Os06t0140700-01,Os06t0698200-00,Os10t0561800-01	9|MA_10434389g0010,MA_12174g0010,MA_126021g0010,MA_13587g0010,MA_194299g0010,MA_21460g0010,MA_57689g0010,MA_60457g0010,MA_78381g0010	4|XP_024379713.1,XP_024379716.1,XP_024388906.1,XP_024388907.1	2|Sacu_v1.1_s0142.g022808,Sacu_v1.1_s0212.g025950	2|estExt_Genewise1.C_01157,gw1.11.103.1	15|Cl0000019.1,Cl0000652.1,Cl0001084.1,Cl0001365.1,Cl0002427.1,Cl0006599.1,Cl0007071.1,Cl0011886.1,Cl0016221.1,Cl0021068.1,Cl0027057.1,Cl0029817.1,Cl0034081.1,Cl0034588.1,Cl0035660.1	6|hds002130.1,hds099700.1,hds099710.1,hds099720.1,hds184340.1,hds256990.1
OG0000307	1|AALBA5B429385P1	6|AANG_001130,AANG_005167,AANG_010006,AANG_012551,AANG_012553,AANG_012554	4|Azfi_s0033.g025123,Azfi_s0049.g030778,Azfi_s0078.g038198,Azfi_s0083.g038897	4|AT1G23800.1,AT1G79440.1,AT3G24503.1,AT3G48000.1	3|evm_27.model.AmTr_v1.0_scaffold00004.211,evm_27.model.AmTr_v1.0_scaffold00006.309,evm_27.model.AmTr_v1.0_scaffold00078.194	6|evm.model.ctg000112.126,evm.model.ctg000749.32,evm.model.ctg000749.48,evm.model.ctg002048.1192,evm.model.ctg002245.167,evm.model.ctg005477.6	5|RWR77524.1,RWR83028.1,RWR83306.1,RWR85160.1,RWR94920.1	8|CYCAS_003150,CYCAS_003151,CYCAS_003892,CYCAS_015140,CYCAS_015141,CYCAS_023463,CYCAS_032447,CYCAS_033069	6|Gb_01407,Gb_16618,Gb_16619,Gb_16620,Gb_32911,Gb_34346	7|TnS000214085t02,TnS000214085t04,TnS000263327t01,TnS000653633t02,TnS000653633t03,TnS000653633t04,TnS000970257t02	12|PITA_00073,PITA_00763,PITA_01363,PITA_07726,PITA_08727,PITA_13660,PITA_14415,PITA_14416,PITA_14417,PITA_14418,PITA_18332,PITA_30876	5|NC1G0128220,NC1G0133510,NC3G0203780,NC6G0255590,NC8G0211030	4|Os01t0591000-01,Os01t0591300-01,Os02t0173900-01,Os06t0270900-01	7|MA_10431043g0010,MA_138834g0010,MA_17791g0010,MA_210304g0010,MA_271349g0010,MA_6150g0010,MA_909864g0010	4|XP_024366883.1,XP_024373434.1,XP_024376887.1,XP_024379116.1	3|Sacu_v1.1_s0061.g015297,Sacu_v1.1_s0069.g016540,Sacu_v1.1_s0131.g022111	9|e_gw1.35.337.1,estExt_Genewise1Plus.C_02329,estExt_fgenesh1_pm.C_00169,estExt_fgenesh1_pm.C_350061,estExt_fgenesh2_pg.C_770089,fgenesh1_pm.C_scaffold_1000019,fgenesh1_pm.C_scaffold_14000010,fgenesh1_pm.C_scaffold_35000068,fgenesh1_pm.C_scaffold_52000049	14|Cl0000359.1,Cl0004336.2,Cl0007370.1,Cl0010811.1,Cl0016836.1,Cl0017075.1,Cl0021951.1,Cl0022089.1,Cl0027536.1,Cl0028426.1,Cl0032564.1,Cl0033438.1,Cl0035726.1,Cl0035744.1	4|hds017340.1,hds109730.1,hds321540.1,hds321550.1
OG0000309	12|AALBA5B065142P1,AALBA5B1005818P1,AALBA5B1043899P1,AALBA5B1090727P1,AALBA5B213037P1,AALBA5B319758P1,AALBA5B340705P1,AALBA5B402386P1,AALBA5B449309P1,AALBA5B500052P1,AALBA5B550445P1,AALBA5B584911P1	3|AANG_009205,AANG_009207,AANG_009208	4|Azfi_s0006.g009791,Azfi_s0125.g048533,Azfi_s0187.g056732,Azfi_s0187.g056738	0|NA	0|NA	5|evm.model.ctg000299.549,evm.model.ctg000299.588,evm.model.ctg001418.358,evm.model.ctg003367.455,evm.model.ctg006575.181	0|NA	6|CYCAS_016708,CYCAS_016709,CYCAS_016717,CYCAS_023515,CYCAS_031650,CYCAS_031651	15|Gb_06706,Gb_06707,Gb_10045,Gb_16076,Gb_16341,Gb_17836,Gb_17837,Gb_18258,Gb_18259,Gb_18260,Gb_18262,Gb_20968,Gb_31003,Gb_36213,Gb_36220	9|TnS000122145t05,TnS000549607t01,TnS000559395t01,TnS000690795t10,TnS000806407t02,TnS000877399t08,TnS000877399t11,TnS000877399t12,TnS000896133t01	7|PITA_07408,PITA_16407,PITA_18612,PITA_19241,PITA_19788,PITA_25622,PITA_34726	0|NA	0|NA	10|MA_10194041g0010,MA_10429041g0010,MA_10431393g0010,MA_115565g0010,MA_170431g0010,MA_172106g0010,MA_29607g0010,MA_494509g0010,MA_681548g0010,MA_867670g0010	4|XP_024360629.1,XP_024362035.1,XP_024363493.1,XP_024386172.1	5|Sacu_v1.1_s0001.g000116,Sacu_v1.1_s0021.g008485,Sacu_v1.1_s0045.g013204,Sacu_v1.1_s0045.g013205,Sacu_v1.1_s0141.g022772	0|NA	25|Cl0000792.1,Cl0005123.1,Cl0005507.1,Cl0009221.1,Cl0010232.1,Cl0010819.1,Cl0011955.1,Cl0012957.1,Cl0013793.1,Cl0015286.1,Cl0016053.1,Cl0017699.1,Cl0018125.1,Cl0021888.1,Cl0022086.1,Cl0022368.1,Cl0024641.1,Cl0026953.1,Cl0027148.1,Cl0028555.1,Cl0029506.1,Cl0029930.1,Cl0031264.1,Cl0032590.1,Cl0036025.1	16|hds129300.1,hds242300.1,hds242310.1,hds242340.1,hds268570.1,hds268580.1,hds297910.1,hds328400.1,hds328420.1,hds328440.1,hds328450.1,hds328460.1,hds328470.1,hds328490.1,hds333770.1,hds333780.1
OG0000310	5|AALBA5B1016083P1,AALBA5B1139649P1,AALBA5B164061P1,AALBA5B176501P1,AALBA5B442339P1	1|AANG_000459	1|Azfi_s0061.g035133	6|AT1G18100.1,AT1G65480.1,AT2G27550.1,AT4G20370.1,AT5G03840.1,AT5G62040.1	6|evm_27.model.AmTr_v1.0_scaffold00003.462,evm_27.model.AmTr_v1.0_scaffold00024.325,evm_27.model.AmTr_v1.0_scaffold00066.22,evm_27.model.AmTr_v1.0_scaffold00066.23,evm_27.model.AmTr_v1.0_scaffold00066.24,evm_27.model.AmTr_v1.0_scaffold00114.23	6|evm.model.ctg000022.379,evm.model.ctg000163.241,evm.model.ctg000472.176,evm.model.ctg000671.8,evm.model.ctg006015.307,evm.model.ctg006429.234	7|RWR75793.1,RWR81991.1,RWR82344.1,RWR83446.1,RWR83832.1,RWR89378.1,RWR93589.1	6|CYCAS_014500,CYCAS_019794,CYCAS_021544,CYCAS_021545,CYCAS_021546,CYCAS_021547	4|Gb_13113,Gb_13114,Gb_17505,Gb_17506	8|TnS000034031t02,TnS000034031t03,TnS000034031t05,TnS000144187t02,TnS000144187t03,TnS000828621t03,TnS000828621t04,TnS000942751t01	4|PITA_07288,PITA_10467,PITA_34588,PITA_36030	12|NC11G0118920,NC11G0123020,NC1G0111290,NC2G0035540,NC3G0204770,NC8G0212980,NC9G0113120,NC9G0113130,NC9G0113140,NC9G0113190,NC9G0113200,NC9G0113210	17|Os01t0111600-01,Os01t0202700-00,Os01t0218500-02,Os01t0748800-00,Os02t0232300-00,Os02t0531600-01,Os04t0411400-01,Os04t0488400-01,Os05t0518000-00,Os06t0157500-01,Os06t0157700-01,Os06t0498800-01,Os06t0552900-00,Os09t0513500-00,Os11t0152500-00,Os12t0152000-00,Os12t0232300-00	8|MA_112333g0010,MA_1574g0010,MA_176431g0010,MA_27060g0010,MA_355g0010,MA_400747g0010,MA_4742g0010,MA_66653g0010	4|XP_024356668.1,XP_024370981.1,XP_024395461.1,XP_024401038.1	2|Sacu_v1.1_s0011.g005192,Sacu_v1.1_s0047.g013508	4|estExt_Genewise1Plus.C_31134,fgenesh1_pm.C_scaffold_105000019,gw1.51.165.1,gw1.71.69.1	16|Cl0000986.1,Cl0001412.1,Cl0004187.1,Cl0006206.1,Cl0006617.1,Cl0009366.1,Cl0013271.1,Cl0015043.1,Cl0017497.1,Cl0019194.1,Cl0027130.1,Cl0029244.1,Cl0030791.1,Cl0032996.1,Cl0033584.1,Cl0033776.1	7|hds083700.1,hds189350.1,hds263290.1,hds364970.1,hds364990.1,hds365000.1,hds365010.1
OG0000321	2|AALBA5B094813P1,AALBA5B312353P1	0|NA	0|NA	2|AT1G15010.1,AT2G01300.1	1|evm_27.model.AmTr_v1.0_scaffold00105.44	2|evm.model.ctg000021.302,evm.model.ctg000424.117	3|RWR85562.1,RWR85563.1,RWR93898.1	10|CYCAS_000988,CYCAS_000989,CYCAS_000990,CYCAS_000991,CYCAS_000992,CYCAS_000993,CYCAS_000995,CYCAS_000996,CYCAS_024414,CYCAS_026300	12|Gb_02069,Gb_02070,Gb_08524,Gb_16481,Gb_20326,Gb_20327,Gb_20333,Gb_20334,Gb_20335,Gb_20336,Gb_20337,Gb_20338	1|TnS000969219t03	32|PITA_01314,PITA_05181,PITA_05702,PITA_06206,PITA_09114,PITA_12836,PITA_13055,PITA_13073,PITA_14038,PITA_15460,PITA_15827,PITA_17967,PITA_20101,PITA_20516,PITA_24636,PITA_24637,PITA_24754,PITA_24755,PITA_28093,PITA_28819,PITA_29226,PITA_30684,PITA_31400,PITA_31518,PITA_31520,PITA_31839,PITA_32664,PITA_33218,PITA_33233,PITA_33591,PITA_33592,PITA_35141	9|NC11G0240940,NC11G0240950,NC2G0006210,NC2G0006260,NC2G0007590,NC2G0007610,NC2G0007630,NC2G0007660,NC2G0007670	2|Os01t0121600-01,Os05t0516700-01	13|MA_10245g0010,MA_10311708g0010,MA_10430097g0010,MA_10432116g0010,MA_118031g0010,MA_120879g0010,MA_121230g0010,MA_138527g0010,MA_4400g0010,MA_46293g0010,MA_49815g0010,MA_7684825g0010,MA_8720276g0010	2|XP_024378809.1,XP_024398961.1	0|NA	0|NA	11|Cl0000104.1,Cl0008965.1,Cl0013768.1,Cl0015687.1,Cl0016231.1,Cl0021824.1,Cl0025081.1,Cl0025388.1,Cl0025755.1,Cl0027800.1,Cl0036907.1	4|hds118130.1,hds118150.1,hds118160.1,hds118170.1
OG0000326	1|AALBA5B469504P1	4|AANG_000468,AANG_004729,AANG_008724,AANG_008726	3|Azfi_s0003.g008207,Azfi_s0014.g013450,Azfi_s0043.g027010	4|AT1G71140.1,AT1G73700.1,AT2G34360.1,AT5G52450.1	7|evm_27.model.AmTr_v1.0_scaffold00006.44,evm_27.model.AmTr_v1.0_scaffold00006.46,evm_27.model.AmTr_v1.0_scaffold00006.48,evm_27.model.AmTr_v1.0_scaffold00006.50,evm_27.model.AmTr_v1.0_scaffold00006.53,evm_27.model.AmTr_v1.0_scaffold00016.159,evm_27.model.AmTr_v1.0_scaffold00059.201	4|evm.model.ctg003132.194,evm.model.ctg003132.202,evm.model.ctg003132.203,evm.model.ctg003325.256	2|RWR90834.1,RWR93918.1	1|CYCAS_001157	2|Gb_29736,Gb_29740	20|TnS000049607t17,TnS000049607t19,TnS000049607t20,TnS000127547t02,TnS000129387t13,TnS000129387t15,TnS000129387t22,TnS000264597t01,TnS000264597t08,TnS000289051t02,TnS000332111t01,TnS000340085t02,TnS000342159t04,TnS000396921t05,TnS000620841t02,TnS000763667t07,TnS000767315t01,TnS000796631t03,TnS000803113t04,TnS001042159t02	5|PITA_10400,PITA_19425,PITA_23238,PITA_27598,PITA_30162	10|NC11G0241900,NC2G0006460,NC2G0006470,NC2G0006480,NC2G0006490,NC2G0006500,NC2G0006550,NC2G0006580,NC2G0006620,NC2G0006660	10|Os01t0504500-02,Os01t0684900-01,Os04t0373400-01,Os05t0554000-02,Os06t0494400-01,Os06t0495100-00,Os06t0495500-01,Os06t0707100-01,Os10t0344500-00,Os10t0344900-01	6|MA_10162615g0010,MA_10434642g0010,MA_10434918g0010,MA_14711g0010,MA_40796g0010,MA_4390g0010	7|XP_024368330.1,XP_024369647.1,XP_024374051.1,XP_024384255.1,XP_024387710.1,XP_024395359.1,XP_024401171.1	4|Sacu_v1.1_s0006.g003157,Sacu_v1.1_s0017.g007255,Sacu_v1.1_s0064.g015885,Sacu_v1.1_s0082.g018122	10|e_gw1.59.339.1,e_gw1.67.274.1,estExt_Genewise1.C_02060,estExt_Genewise1.C_200201,estExt_fgenesh1_kg.C_100025,estExt_fgenesh1_pm.C_350048,fgenesh1_pm.C_scaffold_35000019,fgenesh2_pg.C_scaffold_0000909,fgenesh2_pg.C_scaffold_77000037,fgenesh2_pg.C_scaffold_8000002	17|Cl0001418.1,Cl0002489.1,Cl0005903.1,Cl0007788.1,Cl0010516.2,Cl0011257.1,Cl0012722.1,Cl0018704.1,Cl0018706.1,Cl0018918.1,Cl0025247.1,Cl0026043.1,Cl0029589.1,Cl0030298.1,Cl0031211.1,Cl0034250.1,Cl0034255.1	2|hds133150.1,hds133200.1
OG0000373	4|AALBA5B187522P1,AALBA5B276232P1,AALBA5B756021P1,AALBA5B764369P1	1|AANG_002158	6|Azfi_s0165.g054338,Azfi_s0165.g054339,Azfi_s0165.g054341,Azfi_s0165.g054342,Azfi_s0165.g054343,Azfi_s0165.g054356	3|AT1G01800.1,AT2G24190.2,AT3G61220.2	1|evm_27.model.AmTr_v1.0_scaffold00119.85	1|evm.model.ctg000424.118	5|RWR72159.1,RWR72160.1,RWR72162.1,RWR98082.1,RWR98083.1	8|CYCAS_001645,CYCAS_001684,CYCAS_008721,CYCAS_008722,CYCAS_011545,CYCAS_031640,CYCAS_031641,CYCAS_031642	13|Gb_21190,Gb_21191,Gb_21193,Gb_21198,Gb_22780,Gb_30546,Gb_33303,Gb_37907,Gb_37908,Gb_37909,Gb_37915,Gb_37917,Gb_41453	2|TnS000496769t02,TnS000619883t01	2|PITA_23015,PITA_29401	4|NC10G0143460,NC1G0104110,NC9G0113340,NC9G0271700	8|Os02t0640600-00,Os02t0640800-01,Os04t0496150-00,Os04t0531750-00,Os04t0531900-01,Os04t0532100-01,Os04t0532400-01,Os07t0685800-01	8|MA_10427336g0010,MA_10430538g0010,MA_10432932g0010,MA_170868g0010,MA_6070012g0010,MA_75347g0010,MA_7619377g0010,MA_7958164g0010	2|XP_024373754.1,XP_024389800.1	2|Sacu_v1.1_s0037.g011790,Sacu_v1.1_s0055.g014318	2|e_gw1.6.353.1,estExt_Genewise1.C_70140	24|Cl0002574.1,Cl0005204.1,Cl0005946.1,Cl0007191.1,Cl0009052.1,Cl0009098.1,Cl0009899.1,Cl0010195.1,Cl0012444.1,Cl0015126.1,Cl0015162.1,Cl0015681.1,Cl0017980.1,Cl0018453.1,Cl0021111.1,Cl0021426.1,Cl0024130.1,Cl0026638.1,Cl0028069.1,Cl0028383.1,Cl0030193.1,Cl0030419.1,Cl0032912.1,Cl0036136.1	20|hds030620.1,hds059210.1,hds071600.1,hds071620.1,hds071670.1,hds071700.1,hds071760.1,hds071780.1,hds072000.1,hds072110.1,hds072130.1,hds084100.1,hds084110.1,hds084120.1,hds094340.1,hds254410.1,hds254440.1,hds254470.1,hds254480.1,hds367520.1
OG0000381	4|AALBA5B1105052P1,AALBA5B237650P1,AALBA5B705740P1,AALBA5B993726P1	2|AANG_005914,AANG_013489	0|NA	5|AT3G28345.1,AT3G28360.1,AT3G28380.1,AT3G28390.1,AT3G28415.1	3|evm_27.model.AmTr_v1.0_scaffold00049.104,evm_27.model.AmTr_v1.0_scaffold00056.104,evm_27.model.AmTr_v1.0_scaffold00090.97	5|evm.model.ctg001211.254,evm.model.ctg001941.688,evm.model.ctg001941.689,evm.model.ctg003717.238,evm.model.ctg003717.240	4|RWR73524.1,RWR74321.1,RWR83694.1,RWR96991.1	5|CYCAS_004346,CYCAS_023903,CYCAS_023904,CYCAS_024002,CYCAS_027662	12|Gb_02468,Gb_02469,Gb_08702,Gb_08703,Gb_08706,Gb_08707,Gb_10211,Gb_10215,Gb_10216,Gb_23626,Gb_36497,Gb_36503	1|TnS000834949t07	16|PITA_00830,PITA_06235,PITA_06773,PITA_09940,PITA_11905,PITA_14570,PITA_15689,PITA_15976,PITA_18519,PITA_23516,PITA_26305,PITA_29259,PITA_30910,PITA_31473,PITA_32516,PITA_34387	2|NC3G0202960,NC6G0039660	5|Os01t0723800-01,Os02t0189800-00,Os02t0190000-00,Os02t0190100-00,Os02t0190300-01	13|MA_10432922g0010,MA_107576g0010,MA_111099g0010,MA_114017g0010,MA_1824g0020,MA_3437g0010,MA_636449g0010,MA_6870g0010,MA_83806g0010,MA_9253g0010,MA_929827g0010,MA_934204g0010,MA_9415070g0020	2|XP_024375350.1,XP_024393524.1	3|Sacu_v1.1_s0095.g019194,Sacu_v1.1_s0095.g019197,Sacu_v1.1_s0214.g026004	3|e_gw1.22.307.1,fgenesh1_pm.C_scaffold_0000169,fgenesh2_pg.C_scaffold_9000128	17|Cl0000595.1,Cl0001469.1,Cl0002457.1,Cl0010375.1,Cl0010400.1,Cl0011266.1,Cl0012115.1,Cl0013012.1,Cl0022508.1,Cl0027007.1,Cl0027112.1,Cl0028632.1,Cl0029260.1,Cl0031855.1,Cl0033626.1,Cl0034374.1,Cl0035561.1	11|hds149130.1,hds160060.1,hds172450.1,hds172460.1,hds279690.1,hds279720.1,hds339490.1,hds341850.1,hds392760.1,hds392790.1,hds392840.1
OG0000382	0|NA	1|AANG_014034	0|NA	0|NA	0|NA	1|evm.model.ctg000112.340	0|NA	0|NA	27|Gb_01092,Gb_02961,Gb_03764,Gb_04752,Gb_05313,Gb_06175,Gb_07526,Gb_08456,Gb_09480,Gb_10067,Gb_12151,Gb_12818,Gb_18037,Gb_18271,Gb_19217,Gb_19290,Gb_21257,Gb_25724,Gb_26730,Gb_26815,Gb_27428,Gb_32314,Gb_33422,Gb_35502,Gb_39495,Gb_39687,Gb_40584	0|NA	3|PITA_15109,PITA_22042,PITA_23261	16|NC10G0248910,NC11G0017440,NC11G0119880,NC12G0095220,NC14G0281430,NC14G0282200,NC1G0103720,NC2G0002040,NC2G0190430,NC2G0264920,NC6G0154560,NC6G0268510,NC7G0247320,NC8G0305620,NC9G0091620,NC9G0139110	0|NA	0|NA	0|NA	0|NA	0|NA	65|Cl0000147.1,Cl0001047.1,Cl0001279.1,Cl0001598.1,Cl0003495.1,Cl0003832.1,Cl0004996.1,Cl0005502.1,Cl0005732.1,Cl0006266.1,Cl0006338.1,Cl0006909.1,Cl0007007.1,Cl0007058.1,Cl0007472.1,Cl0007678.1,Cl0007769.1,Cl0008975.1,Cl0009677.1,Cl0010065.1,Cl0010666.1,Cl0011415.1,Cl0012075.1,Cl0012468.1,Cl0012647.1,Cl0012783.1,Cl0013404.1,Cl0013510.1,Cl0013553.1,Cl0013618.1,Cl0015795.1,Cl0016160.1,Cl0016334.1,…	5|hds133550.1,hds158960.1,hds317110.1,hds339280.1,hds393040.1
OG0000407	5|AALBA5B269004P1,AALBA5B556746P1,AALBA5B693421P1,AALBA5B728534P1,AALBA5B831131P1	1|AANG_005895	0|NA	3|AT2G40460.1,AT5G46040.1,AT5G46050.1	6|evm_27.model.AmTr_v1.0_scaffold00036.136,evm_27.model.AmTr_v1.0_scaffold00067.156,evm_27.model.AmTr_v1.0_scaffold00067.157,evm_27.model.AmTr_v1.0_scaffold00067.190,evm_27.model.AmTr_v1.0_scaffold00067.196,evm_27.model.AmTr_v1.0_scaffold00256.1	4|evm.model.ctg000148.152,evm.model.ctg000395.60,evm.model.ctg000521.74,evm.model.ctg001756.525	9|RWR81227.1,RWR96555.1,RWR96567.1,RWR96568.1,RWR97603.1,RWR97604.1,RWR97605.1,RWR97606.1,RWR97607.1	3|CYCAS_006071,CYCAS_006072,CYCAS_029000	3|Gb_03690,Gb_08056,Gb_24311	3|TnS000132307t03,TnS000543881t01,TnS000755693t01	9|PITA_06189,PITA_06966,PITA_13288,PITA_13289,PITA_14003,PITA_15111,PITA_15774,PITA_20264,PITA_26271	4|NC12G0187030,NC12G0187040,NC12G0187060,NC4G0238630	4|Os03t0138700-01,Os05t0335800-01,Os10t0469900-01,Os10t0470700-01	16|MA_10196643g0010,MA_10263488g0010,MA_10430246g0010,MA_117309g0010,MA_138189g0010,MA_139360g0010,MA_186200g0010,MA_3421g0010,MA_492174g0020,MA_86060g0010,MA_890631g0010,MA_89317g0010,MA_893759g0010,MA_914159g0010,MA_927631g0010,MA_9966632g0010	0|NA	0|NA	1|fgenesh2_pg.C_scaffold_133000002	24|Cl0004677.1,Cl0010246.1,Cl0011687.1,Cl0011923.1,Cl0012475.1,Cl0014841.1,Cl0015307.1,Cl0018115.1,Cl0019836.1,Cl0021350.1,Cl0022346.1,Cl0025324.1,Cl0025905.1,Cl0026395.1,Cl0026891.1,Cl0028292.1,Cl0029740.1,Cl0029744.1,Cl0029978.1,Cl0030117.1,Cl0032100.1,Cl0033477.1,Cl0034200.1,Cl0035380.1	12|hds050220.1,hds050230.1,hds088150.1,hds159660.1,hds159850.1,hds159860.1,hds386390.1,hds386430.1,hds386450.1,hds405620.1,hds405650.1,hds405710.1
OG0000419	6|AALBA5B165150P1,AALBA5B394158P1,AALBA5B541025P1,AALBA5B859595P1,AALBA5B882777P1,AALBA5B906146P1	1|AANG_001222	2|Azfi_s0002.g001263,Azfi_s0006.g009614	8|AT1G23240.1,AT1G23250.1,AT1G70670.1,AT1G70680.1,AT2G33380.1,AT4G26740.1,AT5G29560.1,AT5G55240.1	2|evm_27.model.AmTr_v1.0_scaffold00010.112,evm_27.model.AmTr_v1.0_scaffold00158.17	5|evm.model.ctg000000.239,evm.model.ctg002730.1,evm.model.ctg003367.742,evm.model.ctg003404.51,evm.model.ctg003404.53	3|RWR75060.1,RWR95977.1,RWR96533.1	4|CYCAS_017640,CYCAS_017642,CYCAS_027407,CYCAS_027408	6|Gb_07562,Gb_10407,Gb_18663,Gb_39632,Gb_39633,Gb_39637	12|TnS000176325t05,TnS000238475t01,TnS000250727t01,TnS000269997t01,TnS000321025t03,TnS000499497t01,TnS000626675t01,TnS000747445t01,TnS000932531t02,TnS000932531t03,TnS000986425t04,TnS000986425t05	15|PITA_06270,PITA_07397,PITA_12704,PITA_12876,PITA_13926,PITA_17223,PITA_21201,PITA_25666,PITA_26525,PITA_28304,PITA_29573,PITA_29954,PITA_31997,PITA_34107,PITA_36055	3|NC12G0187260,NC8G0215190,NC8G0215290	3|Os03t0222600-01,Os04t0511200-01,Os06t0254700-01	6|MA_10146757g0010,MA_10428346g0010,MA_167502g0010,MA_19224g0010,MA_193867g0010,MA_524071g0010	3|XP_024362255.1,XP_024377699.1,XP_024390394.1	1|Sacu_v1.1_s0094.g019133	3|e_gw1.40.320.1,estExt_Genewise1Plus.C_51183,gw1.26.369.1	11|Cl0000098.1,Cl0000297.1,Cl0003676.1,Cl0003898.1,Cl0004476.1,Cl0013730.1,Cl0014286.1,Cl0031610.1,Cl0031992.1,Cl0033011.1,Cl0034154.1	4|hds054480.1,hds054490.1,hds054500.1,hds054520.1
OG0000430	1|AALBA5B022917P1	9|AANG_004678,AANG_006691,AANG_006870,AANG_006889,AANG_011832,AANG_013370,AANG_013738,AANG_014527,AANG_014528	1|Azfi_s0092.g043147	2|AT1G79460.1,AT4G02780.1	3|evm_27.model.AmTr_v1.0_scaffold00011.118,evm_27.model.AmTr_v1.0_scaffold00032.208,evm_27.model.AmTr_v1.0_scaffold00103.20	2|evm.model.ctg000424.1,evm.model.ctg004350.7	8|RWR73749.1,RWR73750.1,RWR88495.1,RWR88496.1,RWR88498.1,RWR88499.1,RWR88500.1,RWR88506.1	12|CYCAS_002124,CYCAS_009630,CYCAS_009666,CYCAS_009676,CYCAS_009864,CYCAS_013825,CYCAS_023329,CYCAS_025440,CYCAS_028321,CYCAS_028347,CYCAS_029435,CYCAS_029437	8|Gb_00720,Gb_02388,Gb_04666,Gb_06621,Gb_09130,Gb_10531,Gb_24873,Gb_31977	2|TnS000114139t02,TnS000205789t01	2|PITA_09515,PITA_11896	2|NC5G0262590,NC6G0155080	12|Os02t0278700-01,Os02t0568700-00,Os02t0570400-01,Os02t0570900-00,Os02t0571300-01,Os02t0571800-00,Os04t0178300-01,Os04t0179700-01,Os04t0611700-00,Os04t0611800-00,Os04t0612000-01,Os12t0491800-01	3|MA_10433916g0010,MA_10435309g0010,MA_57103g0010	1|XP_024380398.1	0|NA	5|e_gw1.1.1189.1,e_gw1.45.85.1,e_gw1.74.4.1,e_gw1.8.23.1,estExt_Genewise1Plus.C_01224	21|Cl0000479.1,Cl0001027.1,Cl0004492.1,Cl0006490.1,Cl0012138.1,Cl0016003.1,Cl0017420.1,Cl0017475.1,Cl0018118.1,Cl0018826.1,Cl0019489.1,Cl0021234.1,Cl0022462.1,Cl0023963.1,Cl0030777.2,Cl0031684.1,Cl0034232.1,Cl0035467.1,Cl0036196.1,Cl0037087.1,Cl0037164.1	9|hds154140.1,hds154150.1,hds154180.1,hds176750.1,hds176760.1,hds339650.1,hds355320.1,hds355530.1,hds355540.1
OG0000436	0|NA	1|AANG_000116	4|Azfi_s0017.g014428,Azfi_s0017.g014432,Azfi_s0022.g016189,Azfi_s0022.g016191	7|AT1G16260.1,AT1G21210.1,AT1G21230.1,AT1G21240.1,AT1G21250.1,AT1G21270.1,AT3G25490.1	4|evm_27.model.AmTr_v1.0_scaffold00022.14,evm_27.model.AmTr_v1.0_scaffold00022.15,evm_27.model.AmTr_v1.0_scaffold00022.89,evm_27.model.AmTr_v1.0_scaffold00072.73	1|evm.model.ctg003366.861	49|RWR72769.1,RWR72774.1,RWR72776.1,RWR74573.1,RWR74575.1,RWR74576.1,RWR74585.1,RWR74586.1,RWR74587.1,RWR74590.1,RWR74591.1,RWR74592.1,RWR74593.1,RWR74594.1,RWR74595.1,RWR74596.1,RWR74597.1,RWR76582.1,RWR76585.1,RWR76954.1,RWR76957.1,RWR76960.1,RWR76962.1,RWR78970.1,RWR78971.1,RWR78972.1,RWR78973.1,RWR78974.1,RWR78975.1,RWR78976.1,RWR78977.1,RWR78978.1,RWR78990.1,RWR78991.1,RWR78992.1,RWR78993.1,…	1|CYCAS_025300	7|Gb_03183,Gb_03185,Gb_05073,Gb_05723,Gb_13338,Gb_13351,Gb_38348	0|NA	0|NA	0|NA	15|Os01t0580150-00,Os02t0111600-01,Os02t0807200-00,Os02t0807900-01,Os02t0808300-01,Os02t0811200-00,Os04t0598900-01,Os04t0599000-01,Os06t0142500-00,Os06t0170100-00,Os06t0705200-00,Os07t0169300-00,Os08t0365800-00,Os09t0471200-00,Os09t0482640-01	0|NA	0|NA	1|Sacu_v1.1_s0180.g024779	0|NA	15|Cl0004622.1,Cl0007084.1,Cl0012007.1,Cl0012742.1,Cl0012985.1,Cl0016514.1,Cl0020467.1,Cl0021646.1,Cl0022053.1,Cl0026382.1,Cl0026746.1,Cl0028178.1,Cl0030058.1,Cl0032824.1,Cl0035797.1	4|hds071450.1,hds262940.1,hds312930.1,hds415640.1
OG0000441	12|AALBA5B036228P1,AALBA5B1105094P1,AALBA5B116004P1,AALBA5B125533P1,AALBA5B300166P1,AALBA5B308387P1,AALBA5B311020P1,AALBA5B390232P1,AALBA5B428559P1,AALBA5B464669P1,AALBA5B678848P1,AALBA5B713168P1	3|AANG_001560,AANG_001686,AANG_011472	1|Azfi_s0036.g025745	4|AT1G21550.1,AT2G43290.1,AT3G59440.1,AT4G12860.1	0|NA	15|evm.model.ctg002966.654,evm.model.ctg002966.657,evm.model.ctg002966.660,evm.model.ctg002966.661,evm.model.ctg003422.1,evm.model.ctg003422.5,evm.model.ctg004170.6,evm.model.ctg004985.362,evm.model.ctg004985.381,evm.model.ctg004985.384,evm.model.ctg005130.327,evm.model.ctg006015.545,evm.model.ctg006015.546,evm.model.ctg006015.551,evm.model.ctg007741.1	3|RWR78627.1,RWR84743.1,RWR96814.1	5|CYCAS_017408,CYCAS_017409,CYCAS_017410,CYCAS_017431,CYCAS_026333	3|Gb_28442,Gb_28443,Gb_30178	1|TnS000983369t01	0|NA	1|NC1G0148480	0|NA	10|MA_10289213g0010,MA_103558g0010,MA_10431273g0010,MA_10432950g0010,MA_13199g0010,MA_254754g0010,MA_27386g0010,MA_393053g0010,MA_472945g0010,MA_7799814g0010	0|NA	4|Sacu_v1.1_s0017.g007058,Sacu_v1.1_s0024.g009129,Sacu_v1.1_s0046.g013385,Sacu_v1.1_s0081.g018032	5|e_gw1.18.226.1,fgenesh1_pm.C_scaffold_47000002,gw1.38.147.1,gw1.38.164.1,gw1.63.138.1	22|Cl0003759.1,Cl0004829.1,Cl0005001.1,Cl0005819.1,Cl0007776.1,Cl0013071.1,Cl0013681.1,Cl0014430.1,Cl0014928.1,Cl0016914.1,Cl0018267.1,Cl0018298.1,Cl0018315.1,Cl0019735.1,Cl0022616.1,Cl0023272.1,Cl0027636.1,Cl0032161.1,Cl0034898.1,Cl0035939.1,Cl0036266.1,Cl0037070.1	10|hds025560.1,hds025570.1,hds025580.1,hds058310.1,hds058380.1,hds058390.1,hds058410.1,hds058490.1,hds279360.1,hds418180.1
OG0000447	0|NA	3|AANG_004030,AANG_007068,AANG_007069	4|Azfi_s0013.g013359,Azfi_s0043.g027023,Azfi_s0099.g044209,Azfi_s0591.g078753	6|AT1G04120.1,AT3G13080.1,AT3G13090.1,AT3G13100.1,AT3G60160.1,AT3G60970.1	5|evm_27.model.AmTr_v1.0_scaffold00005.70,evm_27.model.AmTr_v1.0_scaffold00039.122,evm_27.model.AmTr_v1.0_scaffold00090.107,evm_27.model.AmTr_v1.0_scaffold00090.108,evm_27.model.AmTr_v1.0_scaffold00149.13	2|evm.model.ctg000160.332,evm.model.ctg003325.7	6|RWR72077.1,RWR72400.1,RWR73445.1,RWR86222.1,RWR87345.1,RWR96052.1	5|CYCAS_014109,CYCAS_022494,CYCAS_022496,CYCAS_022497,CYCAS_031225	4|Gb_05522,Gb_35586,Gb_38867,Gb_38871	10|TnS000234379t01,TnS000234379t04,TnS000257699t02,TnS000305209t01,TnS000440197t01,TnS000539041t01,TnS000630357t01,TnS000703273t05,TnS000788347t02,TnS000839923t01	2|PITA_09817,PITA_21471	6|NC12G0187890,NC3G0203060,NC3G0203070,NC3G0225460,NC4G0023160,NC8G0211890	4|Os01t0173900-01,Os01t0902100-00,Os02t0288700-00,Os03t0142800-01	5|MA_101915g0010,MA_138036g0010,MA_42556g0010,MA_85286g0010,MA_8849g0010	4|XP_024359185.1,XP_024359740.1,XP_024392282.1,XP_024392933.1	2|Sacu_v1.1_s0007.g003781,Sacu_v1.1_s0023.g008921	6|e_gw1.33.289.1,estExt_Genewise1.C_81340,estExt_Genewise1Plus.C_00715,estExt_Genewise1Plus.C_00730,estExt_fgenesh1_pm.C_120051,fgenesh2_pg.C_scaffold_0000331	17|Cl0000550.1,Cl0000768.1,Cl0007805.1,Cl0008326.1,Cl0009628.1,Cl0017051.1,Cl0018086.1,Cl0020150.1,Cl0022294.1,Cl0022810.1,Cl0027780.1,Cl0027894.1,Cl0029530.1,Cl0030909.1,Cl0032993.1,Cl0034122.1,Cl0036924.1	12|hds026960.1,hds027030.1,hds027040.1,hds027070.1,hds027100.1,hds027110.1,hds027130.1,hds069450.1,hds069490.1,hds176710.1,hds176790.1,hds305420.1
OG0000473	2|AALBA5B059062P1,AALBA5B369597P1	3|AANG_000531,AANG_011205,AANG_014048	2|Azfi_s0032.g024775,Azfi_s0498.g073622	2|AT1G21460.1,AT3G14770.1	2|evm_27.model.AmTr_v1.0_scaffold00007.362,evm_27.model.AmTr_v1.0_scaffold00071.29	3|evm.model.ctg001941.464,evm.model.ctg005071.1,evm.model.ctg006422.51	7|RWR84201.1,RWR84202.1,RWR86534.1,RWR90200.1,RWR96043.1,RWR96127.1,RWR97356.1	5|CYCAS_009161,CYCAS_021000,CYCAS_021921,CYCAS_021927,CYCAS_030079	7|Gb_17603,Gb_17608,Gb_27136,Gb_27137,Gb_27138,Gb_30076,Gb_30078	4|TnS000539483t01,TnS000695357t04,TnS000773353t10,TnS000905353t02	8|PITA_01818,PITA_05210,PITA_07438,PITA_07439,PITA_08106,PITA_19216,PITA_23339,PITA_26568	4|NC13G0195170,NC13G0195240,NC1G0090780,NC7G0246470	4|Os01t0541800-01,Os01t0700100-01,Os01t0881300-02,Os05t0426000-01	10|MA_165733g0010,MA_178397g0010,MA_459631g0010,MA_481649g0010,MA_60853g0010,MA_689129g0010,MA_69041g0010,MA_81780g0010,MA_8356859g0010,MA_9814643g0010	4|XP_024367363.1,XP_024377730.1,XP_024377763.1,XP_024398475.1	1|Sacu_v1.1_s0041.g012527	5|e_gw1.13.515.1,e_gw1.24.690.1,estExt_fgenesh2_pg.C_00474,gw1.13.517.1,gw1.18.451.1	17|Cl0002820.1,Cl0003000.1,Cl0005486.1,Cl0008171.1,Cl0012056.1,Cl0013441.1,Cl0015036.2,Cl0019157.1,Cl0021218.1,Cl0022439.1,Cl0023635.1,Cl0024031.1,Cl0024712.1,Cl0025460.1,Cl0028140.1,Cl0029168.1,Cl0036681.1	5|hds021440.1,hds167270.1,hds326310.1,hds363340.1,hds363400.1
OG0000507	6|AALBA5B1009344P1,AALBA5B341404P1,AALBA5B616371P1,AALBA5B778601P1,AALBA5B807216P1,AALBA5B993519P1	0|NA	0|NA	1|AT1G71120.1	1|evm_27.model.AmTr_v1.0_scaffold00105.80	1|evm.model.ctg007825.18	0|NA	6|CYCAS_007560,CYCAS_007561,CYCAS_018471,CYCAS_020376,CYCAS_020552,CYCAS_026956	9|Gb_03963,Gb_05392,Gb_05394,Gb_05395,Gb_05396,Gb_05399,Gb_05400,Gb_05737,Gb_17659	1|TnS000141497t07	6|PITA_03711,PITA_09550,PITA_09696,PITA_15221,PITA_25137,PITA_25215	0|NA	0|NA	13|MA_10006044g0010,MA_102522g0010,MA_10434268g0010,MA_17845g0010,MA_244382g0010,MA_299862g0010,MA_317926g0010,MA_4268g0010,MA_489433g0010,MA_533908g0010,MA_58652g0010,MA_5879g0010,MA_96487g0010	3|XP_024384158.1,XP_024386089.1,XP_024386331.1	0|NA	8|e_gw1.1.866.1,e_gw1.2.1376.1,e_gw1.2.1377.1,e_gw1.3.735.1,e_gw1.5.393.1,fgenesh1_pm.C_scaffold_15000066,gw1.13.488.1,gw1.4.1361.1	20|Cl0001509.1,Cl0002218.1,Cl0002976.1,Cl0007142.1,Cl0010339.1,Cl0011464.1,Cl0011519.1,Cl0012706.1,Cl0016667.1,Cl0016903.1,Cl0017736.1,Cl0022917.1,Cl0023468.1,Cl0024345.1,Cl0024754.1,Cl0024971.1,Cl0027410.1,Cl0028609.1,Cl0029888.1,Cl0035563.1	9|hds176340.1,hds176350.1,hds207770.1,hds369400.1,hds404120.1,hds418680.1,hds418730.1,hds418750.1,hds418890.1
OG0000525	6|AALBA5B018061P1,AALBA5B398370P1,AALBA5B448087P1,AALBA5B462931P1,AALBA5B601877P1,AALBA5B874039P1	1|AANG_002846	1|Azfi_s0143.g051475	3|AT4G39830.1,AT5G21100.1,AT5G21105.1	3|evm_27.model.AmTr_v1.0_scaffold00010.212,evm_27.model.AmTr_v1.0_scaffold00010.216,evm_27.model.AmTr_v1.0_scaffold00064.58	1|evm.model.ctg000021.139	2|RWR78074.1,RWR93041.1	6|CYCAS_012532,CYCAS_032036,CYCAS_032038,CYCAS_032040,CYCAS_032041,CYCAS_032952	8|Gb_05749,Gb_05987,Gb_05991,Gb_05992,Gb_05999,Gb_06000,Gb_08099,Gb_34799	3|TnS000077561t01,TnS000077561t02,TnS000895935t01	18|PITA_00686,PITA_00940,PITA_01016,PITA_01365,PITA_03257,PITA_09144,PITA_18808,PITA_19953,PITA_19993,PITA_20607,PITA_26528,PITA_27935,PITA_28666,PITA_28830,PITA_29263,PITA_30147,PITA_33708,PITA_36222	3|NC10G0162370,NC10G0162500,NC1G0132900	4|Os06t0567200-01,Os06t0567900-01,Os09t0365900-01,Os09t0507300-01	6|MA_10433807g0010,MA_10436713g0010,MA_10436713g0030,MA_126229g0020,MA_19018g0010,MA_603008g0010	5|XP_024370174.1,XP_024371924.1,XP_024373525.1,XP_024398130.1,XP_024399195.1	1|Sacu_v1.1_s0012.g005518	1|e_gw1.30.520.1	14|Cl0015234.1,Cl0015884.1,Cl0017843.1,Cl0018143.1,Cl0020271.1,Cl0024118.1,Cl0025713.1,Cl0027475.1,Cl0027856.1,Cl0029342.1,Cl0029475.1,Cl0034222.1,Cl0034498.1,Cl0036478.2	4|hds090550.1,hds090560.1,hds090570.1,hds090770.1
OG0000544	3|AALBA5B040870P1,AALBA5B239933P1,AALBA5B995780P1	2|AANG_000503,AANG_006311	2|Azfi_s0003.g007529,Azfi_s0114.g046115	2|AT1G15960.1,AT1G80830.1	4|evm_27.model.AmTr_v1.0_scaffold00092.96,evm_27.model.AmTr_v1.0_scaffold00203.11,evm_27.model.AmTr_v1.0_scaffold00203.5,evm_27.model.AmTr_v1.0_scaffold00203.9	10|evm.model.ctg000005.229,evm.model.ctg000026.276,evm.model.ctg000253.1,evm.model.ctg001009.1,evm.model.ctg001009.7,evm.model.ctg004678.115,evm.model.ctg004678.116,evm.model.ctg005191.51,evm.model.ctg006712.20,evm.model.ctg007300.270	3|RWR81853.1,RWR90248.1,RWR92348.1	4|CYCAS_006163,CYCAS_022607,CYCAS_023970,CYCAS_028229	3|Gb_08087,Gb_14355,Gb_39414	7|TnS000079321t05,TnS000101355t03,TnS000277431t01,TnS000666215t01,TnS000703273t33,TnS000825483t01,TnS000846185t01	9|PITA_01211,PITA_01329,PITA_04028,PITA_17114,PITA_22676,PITA_27445,PITA_28838,PITA_34483,PITA_36176	6|NC13G0140930,NC14G0280950,NC14G0280980,NC1G0148550,NC1G0148590,NC8G0212370	5|Os01t0503400-03,Os02t0131800-01,Os06t0676000-01,Os07t0257200-01,Os07t0258400-03	8|MA_100211g0010,MA_10430207g0010,MA_10430859g0010,MA_10437046g0010,MA_104715g0010,MA_124591g0010,MA_171796g0010,MA_884894g0010	2|XP_024369887.1,XP_024391945.1	2|Sacu_v1.1_s0017.g007080,Sacu_v1.1_s0125.g021669	5|e_gw1.68.178.1,e_gw1.7.199.1,e_gw1.7.954.1,estExt_Genewise1Plus.C_210577,fgenesh2_pg.C_scaffold_7000321	11|Cl0004175.1,Cl0005751.1,Cl0006864.1,Cl0009856.1,Cl0012390.1,Cl0012620.1,Cl0021151.1,Cl0022116.1,Cl0025387.1,Cl0027635.1,Cl0033402.1	3|hds162430.1,hds430460.1,hds430470.1
OG0000548	1|AALBA5B303622P1	1|AANG_009297	1|Azfi_s0100.g044341	0|NA	0|NA	0|NA	0|NA	0|NA	21|Gb_00945,Gb_02425,Gb_05031,Gb_05795,Gb_08202,Gb_13937,Gb_15115,Gb_18192,Gb_19174,Gb_19842,Gb_25298,Gb_25941,Gb_27180,Gb_28707,Gb_33862,Gb_35584,Gb_35674,Gb_36537,Gb_36813,Gb_37655,Gb_38678	0|NA	53|PITA_02214,PITA_02704,PITA_03783,PITA_05243,PITA_05965,PITA_06484,PITA_07254,PITA_07519,PITA_07785,PITA_08295,PITA_09045,PITA_10156,PITA_10577,PITA_14118,PITA_14870,PITA_15081,PITA_15366,PITA_15408,PITA_16885,PITA_19494,PITA_19526,PITA_19602,PITA_20335,PITA_21339,PITA_22950,PITA_24154,PITA_24209,PITA_25009,PITA_25231,PITA_25260,PITA_25696,PITA_25745,PITA_26363,PITA_26490,PITA_27659,PITA_27715,…	1|NC6G0024110	0|NA	0|NA	0|NA	1|Sacu_v1.1_s0005.g002780	0|NA	14|Cl0000020.1,Cl0002475.1,Cl0002606.1,Cl0006371.1,Cl0008452.1,Cl0012386.1,Cl0013627.1,Cl0015294.1,Cl0018590.1,Cl0021772.1,Cl0026684.1,Cl0028885.1,Cl0029379.1,Cl0033380.1	2|hds021170.1,hds155230.1
OG0000575	1|AALBA5B1012023P1	1|AANG_000677	5|Azfi_s0005.g009367,Azfi_s0006.g009988,Azfi_s0010.g012057,Azfi_s0028.g023959,Azfi_s0068.g036428	7|AT1G53470.1,AT1G78610.1,AT2G17000.1,AT2G17010.1,AT3G14810.1,AT5G12080.1,AT5G19520.1	4|evm_27.model.AmTr_v1.0_scaffold00001.159,evm_27.model.AmTr_v1.0_scaffold00024.206,evm_27.model.AmTr_v1.0_scaffold00048.177,evm_27.model.AmTr_v1.0_scaffold00048.178	4|evm.model.ctg000020.131,evm.model.ctg000020.136,evm.model.ctg006142.574,evm.model.ctg008427.11	7|RWR79268.1,RWR79508.1,RWR79509.1,RWR79532.1,RWR87261.1,RWR90652.1,RWR92391.1	10|CYCAS_007545,CYCAS_007546,CYCAS_007547,CYCAS_008041,CYCAS_012855,CYCAS_012856,CYCAS_023517,CYCAS_025531,CYCAS_028400,CYCAS_031571	4|Gb_09492,Gb_26840,Gb_31299,Gb_36162	10|TnS000552037t01,TnS000552037t02,TnS000552037t03,TnS000584749t03,TnS000715635t02,TnS000776413t07,TnS000776413t08,TnS000776413t09,TnS001013897t01,TnS001013897t02	2|PITA_23330,PITA_23635	3|NC10G0038110,NC10G0038130,NC9G0172940	2|Os02t0668000-01,Os06t0205600-00	2|MA_10428116g0010,MA_191396g0020	5|XP_024366526.1,XP_024367346.1,XP_024379967.1,XP_024388637.1,XP_024389234.1	4|Sacu_v1.1_s0013.g005804,Sacu_v1.1_s0017.g007089,Sacu_v1.1_s0061.g015319,Sacu_v1.1_s0259.g026862	4|e_gw1.3.994.1,e_gw1.4.959.1,e_gw1.6.156.1,estExt_Genewise1Plus.C_460236	11|Cl0011899.1,Cl0014828.1,Cl0015152.1,Cl0015446.1,Cl0017055.1,Cl0019318.1,Cl0021102.1,Cl0022246.1,Cl0032893.1,Cl0034979.1,Cl0036289.1	4|hds057600.1,hds082070.1,hds178740.1,hds204440.1
OG0000585	1|AALBA5B928168P1	2|AANG_006930,AANG_009073	3|Azfi_s0046.g030137,Azfi_s0142.g051380,Azfi_s0142.g051383	2|AT2G28120.1,AT2G39210.1	1|evm_27.model.AmTr_v1.0_scaffold00002.355	4|evm.model.ctg000268.174,evm.model.ctg005596.458,evm.model.ctg005596.461,evm.model.ctg007471.214	2|RWR78965.1,RWR78966.1	4|CYCAS_010782,CYCAS_018956,CYCAS_023393,CYCAS_031208	4|Gb_01156,Gb_04760,Gb_41715,Gb_41719	3|TnS000210741t01,TnS000892077t01,TnS000978603t01	1|PITA_31851	2|NC1G0109070,NC6G0041210	7|Os03t0682100-00,Os03t0800000-02,Os07t0187900-01,Os10t0169900-00,Os12t0484600-02,Os12t0637700-02,Os12t0637800-01	10|MA_10099391g0010,MA_10432157g0010,MA_116104g0010,MA_207936g0010,MA_323184g0010,MA_41286g0020,MA_481350g0010,MA_545504g0010,MA_6723g0010,MA_818748g0010	2|XP_024358278.1,XP_024384150.1	1|Sacu_v1.1_s0002.g001188	1|estExt_fgenesh1_kg.C_430001	18|Cl0000840.1,Cl0003492.1,Cl0004301.1,Cl0010038.1,Cl0010306.1,Cl0020871.1,Cl0020903.1,Cl0021844.1,Cl0022023.1,Cl0023446.1,Cl0025143.1,Cl0025339.1,Cl0026161.1,Cl0027072.1,Cl0028606.1,Cl0031149.1,Cl0035599.1,Cl0037190.1	9|hds057030.1,hds065640.1,hds070930.1,hds136420.1,hds136430.1,hds136460.1,hds215840.1,hds369670.1,hds390850.1
OG0000586	0|NA	1|AANG_009157	0|NA	0|NA	0|NA	10|evm.model.ctg000104.35,evm.model.ctg000373.778,evm.model.ctg001482.46,evm.model.ctg001635.140,evm.model.ctg001715.158,evm.model.ctg001907.315,evm.model.ctg002181.15,evm.model.ctg004573.696,evm.model.ctg005596.227,evm.model.ctg006705.538	3|RWR86324.1,RWR91972.1,RWR91976.1	0|NA	3|Gb_06750,Gb_14370,Gb_18721	0|NA	53|PITA_05349,PITA_05563,PITA_07928,PITA_08816,PITA_08924,PITA_09847,PITA_09984,PITA_10074,PITA_10363,PITA_10419,PITA_10631,PITA_11178,PITA_11330,PITA_11517,PITA_11783,PITA_11854,PITA_12064,PITA_12085,PITA_12331,PITA_12349,PITA_12535,PITA_12702,PITA_12868,PITA_13967,PITA_15462,PITA_15634,PITA_16914,PITA_17735,PITA_18102,PITA_18244,PITA_18339,PITA_18413,PITA_18433,PITA_18938,PITA_19309,PITA_19598,…	2|NC1G0133820,NC3G0243500	0|NA	0|NA	0|NA	1|Sacu_v1.1_s0003.g001676	0|NA	19|Cl0001972.1,Cl0008525.1,Cl0008626.1,Cl0016150.1,Cl0016759.1,Cl0020448.1,Cl0021014.1,Cl0021309.1,Cl0024507.1,Cl0025402.1,Cl0026681.1,Cl0028762.1,Cl0029766.1,Cl0033333.1,Cl0034147.1,Cl0035624.1,Cl0035929.1,Cl0036517.1,Cl0037103.1	1|hds037480.1
OG0000619	1|AALBA5B1095807P1	1|AANG_007365	1|Azfi_s0111.g045589	3|AT2G24280.1,AT5G22860.1,AT5G65760.1	3|evm_27.model.AmTr_v1.0_scaffold00030.228,evm_27.model.AmTr_v1.0_scaffold00086.110,evm_27.model.AmTr_v1.0_scaffold00114.69	1|evm.model.ctg005130.296	5|RWR79142.1,RWR82504.1,RWR91112.1,RWR91116.1,RWR97114.1	8|CYCAS_003486,CYCAS_003491,CYCAS_014011,CYCAS_014012,CYCAS_020673,CYCAS_020675,CYCAS_020685,CYCAS_021579	6|Gb_08404,Gb_18193,Gb_18199,Gb_28508,Gb_28511,Gb_28512	3|TnS000379411t06,TnS000394139t03,TnS000468741t06	11|PITA_03847,PITA_10179,PITA_13511,PITA_19112,PITA_21635,PITA_22518,PITA_24845,PITA_26404,PITA_27888,PITA_33191,PITA_35822	2|NC13G0196190,NC3G0220890	3|Os01t0767100-01,Os06t0647400-02,Os11t0156200-01	8|MA_10428069g0020,MA_10430728g0010,MA_10430728g0020,MA_10433246g0010,MA_111400g0010,MA_25596g0010,MA_42113g0010,MA_8727806g0010	1|XP_024380137.1	2|Sacu_v1.1_s0005.g002704,Sacu_v1.1_s0166.g024170	2|e_gw1.2.1177.1,e_gw1.2.1178.1	11|Cl0004949.1,Cl0009774.1,Cl0012260.1,Cl0013534.1,Cl0014797.2,Cl0027456.1,Cl0027877.1,Cl0030013.1,Cl0033243.1,Cl0036655.1,Cl0037148.1	5|hds002280.1,hds002300.1,hds099670.1,hds100110.1,hds142910.1
OG0000626	0|NA	0|NA	1|Azfi_s0001.g000124	1|AT5G13700.1	4|evm_27.model.AmTr_v1.0_scaffold00025.200,evm_27.model.AmTr_v1.0_scaffold00025.360,evm_27.model.AmTr_v1.0_scaffold00055.158,evm_27.model.AmTr_v1.0_scaffold00058.138	5|evm.model.ctg000112.238,evm.model.ctg000184.395,evm.model.ctg007584.288,evm.model.ctg007584.289,evm.model.ctg007584.290	1|RWR76680.1	4|CYCAS_018030,CYCAS_018031,CYCAS_023737,CYCAS_023740	8|Gb_10592,Gb_10595,Gb_16297,Gb_23546,Gb_23549,Gb_25001,Gb_35099,Gb_35100	5|TnS000030203t01,TnS000414113t03,TnS000494949t08,TnS000543133t01,TnS000989307t01	9|PITA_05267,PITA_06421,PITA_10504,PITA_12987,PITA_16771,PITA_19776,PITA_20408,PITA_22452,PITA_35335	1|NC1G0260310	2|Os09t0368200-00,Os09t0368500-01	10|MA_100875g0010,MA_104215g0010,MA_10435694g0010,MA_174929g0010,MA_184269g0010,MA_257628g0010,MA_304466g0010,MA_4173g0010,MA_479353g0010,MA_9106g0010	3|XP_024394658.1,XP_024403871.1,XP_024403965.1	1|Sacu_v1.1_s0035.g011326	4|e_gw1.5.622.1,estExt_fgenesh2_pg.C_260169,estExt_fgenesh2_pg.C_50406,fgenesh2_pg.C_scaffold_13000124	12|Cl0002440.1,Cl0011911.1,Cl0014503.1,Cl0015010.1,Cl0015941.1,Cl0017704.1,Cl0019272.2,Cl0019525.1,Cl0024585.1,Cl0028444.1,Cl0030350.2,Cl0036531.1	7|hds045100.1,hds106490.1,hds106500.1,hds106510.1,hds106550.1,hds214370.1,hds214380.1
OG0000632	12|AALBA5B019336P1,AALBA5B071104P1,AALBA5B1046071P1,AALBA5B1075847P1,AALBA5B1122512P1,AALBA5B143447P1,AALBA5B154683P1,AALBA5B262914P1,AALBA5B481081P1,AALBA5B618704P1,AALBA5B652378P1,AALBA5B881801P1	2|AANG_001357,AANG_002691	0|NA	0|NA	0|NA	3|evm.model.ctg004163.6,evm.model.ctg004606.1,evm.model.ctg004634.65	0|NA	6|CYCAS_004923,CYCAS_004924,CYCAS_004925,CYCAS_004926,CYCAS_019908,CYCAS_024294	9|Gb_01186,Gb_01187,Gb_01188,Gb_28254,Gb_28255,Gb_28263,Gb_28264,Gb_28366,Gb_35678	2|TnS000117901t05,TnS000810061t01	9|PITA_02820,PITA_08191,PITA_08851,PITA_13166,PITA_21099,PITA_25851,PITA_34514,PITA_35889,PITA_35899	0|NA	0|NA	13|MA_10029964g0010,MA_10103335g0010,MA_10432442g0010,MA_10432442g0020,MA_10433083g0020,MA_125291g0010,MA_20491g0010,MA_293560g0010,MA_4334g0010,MA_63056g0010,MA_78766g0010,MA_80602g0010,MA_95739g0010	1|XP_024384355.1	0|NA	2|e_gw1.13.64.1,e_gw1.40.37.1	16|Cl0003469.1,Cl0004182.1,Cl0005899.1,Cl0009761.1,Cl0011623.1,Cl0014612.1,Cl0015622.1,Cl0025711.1,Cl0026175.1,Cl0029389.1,Cl0033636.1,Cl0033933.1,Cl0034048.1,Cl0035275.1,Cl0035741.1,Cl0036976.1	7|hds420300.1,hds420310.1,hds421070.1,hds421100.1,hds421110.1,hds421120.1,hds421130.1
OG0000646	22|AALBA5B012606P1,AALBA5B070180P1,AALBA5B078649P1,AALBA5B1065607P1,AALBA5B1083755P1,AALBA5B1123014P1,AALBA5B119783P1,AALBA5B246111P1,AALBA5B256980P1,AALBA5B348406P1,AALBA5B376126P1,AALBA5B514422P1,AALBA5B529574P1,AALBA5B533043P1,AALBA5B586261P1,AALBA5B594378P1,AALBA5B611960P1,AALBA5B675815P1,AALBA5B701633P1,AALBA5B743545P1,AALBA5B833686P1,AALBA5B914706P1	13|AANG_003527,AANG_007543,AANG_009619,AANG_010903,AANG_010912,AANG_011966,AANG_012108,AANG_012132,AANG_013018,AANG_013780,AANG_014200,AANG_014535,AANG_014548	1|Azfi_s0631.g080163	0|NA	0|NA	0|NA	0|NA	0|NA	0|NA	0|NA	39|PITA_02004,PITA_03405,PITA_05450,PITA_06934,PITA_07676,PITA_07728,PITA_08412,PITA_08570,PITA_08877,PITA_09464,PITA_11043,PITA_12144,PITA_12737,PITA_12831,PITA_14849,PITA_15799,PITA_16601,PITA_17500,PITA_22041,PITA_22512,PITA_22690,PITA_24077,PITA_24972,PITA_25503,PITA_26871,PITA_28534,PITA_29694,PITA_29756,PITA_31144,PITA_31232,PITA_34197,PITA_34345,PITA_34640,PITA_34903,PITA_35745,PITA_36054,…	0|NA	0|NA	0|NA	1|XP_024360023.1	2|Sacu_v1.1_s0003.g001478,Sacu_v1.1_s0006.g003269	1|e_gw1.81.132.1	7|Cl0002198.1,Cl0011514.1,Cl0011634.1,Cl0026259.1,Cl0028515.1,Cl0031927.1,Cl0032472.1	1|hds417030.1
OG0000666	1|AALBA5B848498P1	3|AANG_001260,AANG_007690,AANG_013792	2|Azfi_s0064.g035439,Azfi_s0551.g076592	6|AT1G55120.1,AT2G36190.1,AT3G13784.1,AT3G13790.1,AT3G52600.1,AT5G11920.1	2|evm_27.model.AmTr_v1.0_scaffold00039.56,evm_27.model.AmTr_v1.0_scaffold00064.52	5|evm.model.ctg001635.876,evm.model.ctg002114.982,evm.model.ctg002114.983,evm.model.ctg006429.368,evm.model.ctg006658.45	2|RWR83562.1,RWR97123.1	4|CYCAS_013787,CYCAS_029365,CYCAS_029366,CYCAS_029367	4|Gb_04559,Gb_29201,Gb_40198,Gb_40450	4|TnS000562761t01,TnS000680827t05,TnS000703407t02,TnS000888757t01	10|PITA_01270,PITA_03097,PITA_04548,PITA_09921,PITA_15400,PITA_17043,PITA_27237,PITA_27238,PITA_30994,PITA_34536	4|NC13G0026980,NC14G0141670,NC3G0223080,NC4G0047080	5|Os01t0966700-01,Os02t0534400-01,Os04t0413200-01,Os04t0413500-01,Os08t0158600-01	6|MA_10426147g0010,MA_166367g0020,MA_43229g0010,MA_58418g0010,MA_883162g0010,MA_91461g0010	3|XP_024363697.1,XP_024368932.1,XP_024378288.1	3|Sacu_v1.1_s0003.g001720,Sacu_v1.1_s0017.g007335,Sacu_v1.1_s0038.g012031	2|e_gw1.87.80.1,estExt_fgenesh1_pm.C_870039	11|Cl0000345.1,Cl0003062.1,Cl0004821.1,Cl0005667.1,Cl0012566.1,Cl0014448.1,Cl0014873.1,Cl0018353.1,Cl0024022.1,Cl0024635.1,Cl0030349.1	4|hds234260.1,hds309450.1,hds368390.1,hds368430.1
OG0000677	3|AALBA5B330005P1,AALBA5B910135P1,AALBA5B939190P1	21|AANG_000153,AANG_000927,AANG_001912,AANG_005051,AANG_005640,AANG_006307,AANG_007841,AANG_007927,AANG_008560,AANG_009355,AANG_011559,AANG_011560,AANG_011562,AANG_011563,AANG_011564,AANG_011582,AANG_011677,AANG_012528,AANG_012780,AANG_013732,AANG_013818	9|Azfi_s0007.g011190,Azfi_s0007.g011191,Azfi_s0007.g011215,Azfi_s0010.g012318,Azfi_s0045.g029739,Azfi_s0078.g038308,Azfi_s0104.g044758,Azfi_s0152.g053400,Azfi_s0152.g053408	2|AT1G07750.1,AT2G28680.1	1|evm_27.model.AmTr_v1.0_scaffold00044.174	3|evm.model.ctg000815.282,evm.model.ctg000815.292,evm.model.ctg002048.999	5|RWR81689.1,RWR81690.1,RWR81691.1,RWR86021.1,RWR92906.1	3|CYCAS_026118,CYCAS_026119,CYCAS_026142	1|Gb_27224	2|TnS000136271t08,TnS000830731t07	4|PITA_05367,PITA_05368,PITA_07378,PITA_22675	1|NC2G0285090	2|Os01t0976200-01,Os05t0116000-01	1|MA_3821g0010	0|NA	6|Sacu_v1.1_s0002.g000987,Sacu_v1.1_s0002.g001159,Sacu_v1.1_s0009.g004534,Sacu_v1.1_s0045.g013269,Sacu_v1.1_s0167.g024215,Sacu_v1.1_s0223.g026253	7|e_gw1.2.1378.1,e_gw1.5.1162.1,e_gw1.87.340.1,estExt_Genewise1.C_920034,estExt_fgenesh1_kg.C_30054,fgenesh2_pg.C_scaffold_42000078,gw1.44.301.1	8|Cl0003544.1,Cl0013179.1,Cl0014592.1,Cl0025289.1,Cl0034630.1,Cl0035582.1,Cl0036566.1,Cl0037100.1	3|hds209010.1,hds397570.1,hds397630.1
OG0000685	3|AALBA5B001916P1,AALBA5B600938P1,AALBA5B652272P1	1|AANG_009143	1|Azfi_s0087.g042385	5|AT1G02980.1,AT1G43140.1,AT1G59790.1,AT1G59800.1,AT4G02570.1	2|evm_27.model.AmTr_v1.0_scaffold00009.301,evm_27.model.AmTr_v1.0_scaffold00248.4	3|evm.model.ctg000565.2,evm.model.ctg006036.31,evm.model.ctg006172.264	4|RWR76654.1,RWR94137.1,RWR94671.1,RWR95312.1	4|CYCAS_003752,CYCAS_006710,CYCAS_019685,CYCAS_029842	4|Gb_00939,Gb_16689,Gb_23722,Gb_40660	5|TnS000242443t02,TnS000242443t07,TnS000253501t09,TnS000820811t05,TnS000883597t02	6|PITA_00544,PITA_04246,PITA_08338,PITA_13230,PITA_19279,PITA_26395	3|NC10G0044280,NC5G0159770,NC5G0159780	5|Os01t0369000-01,Os01t0369200-01,Os01t0706200-01,Os01t0935300-02,Os05t0193900-00	2|MA_10316827g0010,MA_83109g0010	3|XP_024376109.1,XP_024379336.1,XP_024398790.1	1|Sacu_v1.1_s0059.g015031	1|estExt_Genewise1Plus.C_210634	18|Cl0000861.1,Cl0005989.1,Cl0007571.4,Cl0007630.1,Cl0008547.1,Cl0008605.1,Cl0009379.1,Cl0010266.1,Cl0013581.1,Cl0016535.1,Cl0018959.1,Cl0019935.1,Cl0025850.1,Cl0027269.1,Cl0028337.1,Cl0030785.1,Cl0034703.1,Cl0035892.1	2|hds016980.1,hds188760.1
OG0000695	0|NA	2|AANG_000504,AANG_000880	0|NA	4|AT1G05700.1,AT2G19230.1,AT4G00280.1,AT4G29990.1	1|evm_27.model.AmTr_v1.0_scaffold00056.177	5|evm.model.ctg002966.108,evm.model.ctg002966.354,evm.model.ctg002966.355,evm.model.ctg002966.359,evm.model.ctg007912.12	1|RWR78151.1	3|CYCAS_001561,CYCAS_001562,CYCAS_025712	7|Gb_17959,Gb_40646,Gb_40652,Gb_40653,Gb_41612,Gb_41615,Gb_41623	8|TnS000070227t09,TnS000070227t15,TnS000249031t01,TnS000362213t08,TnS000708925t01,TnS000862369t01,TnS000895267t01,TnS000955355t04	12|PITA_04712,PITA_05345,PITA_06529,PITA_06536,PITA_07238,PITA_08581,PITA_17253,PITA_19037,PITA_19336,PITA_20233,PITA_31033,PITA_36096	11|NC1G0131790,NC1G0131830,NC1G0131860,NC1G0131870,NC4G0237630,NC4G0237650,NC6G0251690,NC6G0251720,NC6G0251740,NC6G0252070,NC6G0269290	3|Os05t0524550-00,Os05t0524600-00,Os05t0524800-00	0|NA	1|XP_024387471.1	0|NA	0|NA	16|Cl0000717.1,Cl0003037.1,Cl0006164.1,Cl0009333.1,Cl0010594.1,Cl0013122.1,Cl0015214.1,Cl0017156.1,Cl0017819.1,Cl0018531.1,Cl0019450.1,Cl0023709.1,Cl0024299.1,Cl0032290.1,Cl0033455.1,Cl0034030.1	7|hds258090.1,hds305680.1,hds305690.1,hds305720.1,hds305730.1,hds412560.1,hds412620.1
OG0000728	0|NA	1|AANG_009946	2|Azfi_s0242.g059835,Azfi_s0702.g082638	2|AT2G18660.1,AT4G30380.1	5|evm_27.model.AmTr_v1.0_scaffold00019.139,evm_27.model.AmTr_v1.0_scaffold00019.140,evm_27.model.AmTr_v1.0_scaffold00052.34,evm_27.model.AmTr_v1.0_scaffold00052.36,evm_27.model.AmTr_v1.0_scaffold00104.57	0|NA	9|RWR72378.1,RWR72405.1,RWR73267.1,RWR73327.1,RWR77443.1,RWR91333.1,RWR91335.1,RWR97974.1,RWR98182.1	1|CYCAS_018472	5|Gb_34546,Gb_34547,Gb_34548,Gb_34549,Gb_36587	0|NA	0|NA	5|NC1G0129680,NC1G0129690,NC4G0047070,NC6G0254390,NC6G0254400	6|Os06t0688200-00,Os06t0688300-00,Os08t0485800-01,Os09t0472700-00,Os09t0472900-01,Os09t0473200-00	0|NA	3|XP_024380208.1,XP_024389208.1,XP_024393257.1	0|NA	12|e_gw1.0.1509.1,e_gw1.42.339.1,e_gw1.42.343.1,e_gw1.42.350.1,estExt_Genewise1.C_420326,estExt_Genewise1.C_420335,estExt_fgenesh2_pg.C_00350,fgenesh2_pg.C_scaffold_88000014,gw1.1.1013.1,gw1.30.263.1,gw1.30.264.1,gw1.80.116.1	22|Cl0003642.1,Cl0004959.1,Cl0005655.1,Cl0005826.1,Cl0009314.1,Cl0011580.1,Cl0013338.1,Cl0015503.2,Cl0016472.1,Cl0017066.1,Cl0019523.1,Cl0019808.1,Cl0019897.1,Cl0025925.1,Cl0026410.1,Cl0026669.1,Cl0028935.1,Cl0031539.1,Cl0033998.1,Cl0034302.1,Cl0035973.1,Cl0036725.1	10|hds055760.1,hds055780.1,hds055860.1,hds055880.1,hds055900.1,hds098880.1,hds098940.1,hds098980.1,hds098990.1,hds202530.1
OG0000735	18|AALBA5B039393P1,AALBA5B041757P1,AALBA5B054372P1,AALBA5B100696P1,AALBA5B1021707P1,AALBA5B1142633P1,AALBA5B1156215P1,AALBA5B238074P1,AALBA5B292069P1,AALBA5B460287P1,AALBA5B544186P1,AALBA5B653841P1,AALBA5B668011P1,AALBA5B670400P1,AALBA5B841509P1,AALBA5B905528P1,AALBA5B977890P1,AALBA5B993283P1	2|AANG_004442,AANG_006873	1|Azfi_s0187.g056745	5|AT1G24140.1,AT1G59970.1,AT1G70170.1,AT2G45040.1,AT4G16640.1	2|evm_27.model.AmTr_v1.0_scaffold00055.140,evm_27.model.AmTr_v1.0_scaffold00106.113	2|evm.model.ctg000486.258,evm.model.ctg005880.32	6|RWR73117.1,RWR87456.1,RWR90265.1,RWR90266.1,RWR93788.1,RWR93789.1	5|CYCAS_004471,CYCAS_010617,CYCAS_013568,CYCAS_030757,CYCAS_031503	3|Gb_17716,Gb_39954,Gb_39955	1|TnS001003305t08	0|NA	9|NC12G0189790,NC3G0203280,NC3G0203290,NC4G0023350,NC8G0211620,NC8G0211630,NC8G0211650,NC8G0211680,NC8G0212410	4|Os02t0740700-01,Os06t0239100-01,Os10t0557900-00,Os10t0558125-00	1|MA_10426152g0010	2|XP_024379101.1,XP_024382318.1	1|Sacu_v1.1_s0053.g014153	2|e_gw1.40.496.1,gw1.13.228.1	11|Cl0000290.1,Cl0000690.1,Cl0004048.1,Cl0012467.1,Cl0014838.1,Cl0015267.1,Cl0016141.1,Cl0019058.1,Cl0024417.1,Cl0024828.1,Cl0032348.1	6|hds216110.1,hds222990.1,hds223410.1,hds223420.1,hds281110.1,hds388770.1
OG0000742	1|AALBA5B939827P1	1|AANG_004853	0|NA	3|AT1G66160.1,AT3G02840.1,AT5G37490.1	1|evm_27.model.AmTr_v1.0_scaffold00138.24	4|evm.model.ctg000000.459,evm.model.ctg000299.9,evm.model.ctg001705.638,evm.model.ctg008085.569	3|RWR75093.1,RWR79562.1,RWR95964.1	6|CYCAS_013434,CYCAS_013723,CYCAS_014060,CYCAS_018802,CYCAS_018803,CYCAS_027128	10|Gb_02627,Gb_02628,Gb_02629,Gb_02633,Gb_02634,Gb_02635,Gb_16227,Gb_16228,Gb_27794,Gb_29851	3|TnS000981173t09,TnS000996543t02,TnS000996543t03	0|NA	1|NC8G0217660	5|Os01t0787300-01,Os02t0738200-01,Os03t0240600-01,Os05t0439400-01,Os06t0248500-00	9|MA_126399g0010,MA_17715g0010,MA_200041g0010,MA_328064g0010,MA_415393g0010,MA_52661g0010,MA_61761g0010,MA_9494855g0010,MA_95662g0010	5|XP_024369442.1,XP_024369723.1,XP_024373039.1,XP_024374795.1,XP_024386232.1	3|Sacu_v1.1_s0033.g011093,Sacu_v1.1_s0058.g014903,Sacu_v1.1_s0085.g018296	4|e_gw1.30.156.1,estExt_Genewise1Plus.C_170477,fgenesh2_pg.C_scaffold_24000274,gw1.87.316.1	15|Cl0008675.1,Cl0010775.1,Cl0012297.1,Cl0013457.1,Cl0015239.1,Cl0017192.1,Cl0019065.1,Cl0020267.1,Cl0021032.1,Cl0022227.1,Cl0023644.1,Cl0023663.1,Cl0029270.1,Cl0034356.1,Cl0034445.1	6|hds016010.1,hds315060.1,hds315250.1,hds315280.1,hds315290.1,hds338410.1
OG0000762	0|NA	2|AANG_010131,AANG_010350	0|NA	0|NA	0|NA	0|NA	0|NA	0|NA	2|Gb_13769,Gb_28681	0|NA	38|PITA_02674,PITA_02974,PITA_04987,PITA_05025,PITA_05106,PITA_05461,PITA_05484,PITA_05657,PITA_07701,PITA_08899,PITA_09578,PITA_10578,PITA_11801,PITA_14751,PITA_14898,PITA_18330,PITA_18439,PITA_19467,PITA_19873,PITA_24026,PITA_24292,PITA_24923,PITA_25484,PITA_26256,PITA_27294,PITA_27821,PITA_28820,PITA_29520,PITA_30855,PITA_31116,PITA_31844,PITA_32222,PITA_34144,PITA_34735,PITA_34776,PITA_35241,…	0|NA	0|NA	0|NA	0|NA	0|NA	0|NA	38|Cl0000708.1,Cl0002329.1,Cl0004348.1,Cl0006668.1,Cl0007044.1,Cl0011331.1,Cl0011376.1,Cl0012070.1,Cl0013708.1,Cl0015081.1,Cl0015345.1,Cl0016005.1,Cl0016344.1,Cl0017210.1,Cl0017813.1,Cl0018003.1,Cl0019025.1,Cl0019815.1,Cl0020047.1,Cl0020417.1,Cl0022909.1,Cl0023094.1,Cl0025011.1,Cl0026236.1,Cl0026458.1,Cl0028579.1,Cl0028634.1,Cl0029003.1,Cl0029578.1,Cl0029581.1,Cl0029877.1,Cl0030448.1,Cl0031594.1,…	1|hds045680.1
OG0000783	1|AALBA5B825483P1	0|NA	0|NA	3|AT2G32020.1,AT2G32030.1,AT3G22560.1	0|NA	3|evm.model.ctg000137.62,evm.model.ctg003366.647,evm.model.ctg009264.391	7|RWR80182.1,RWR85374.1,RWR85375.1,RWR85376.1,RWR85377.1,RWR96176.1,RWR96177.1	5|CYCAS_014570,CYCAS_014571,CYCAS_023203,CYCAS_023204,CYCAS_025103	8|Gb_00317,Gb_01747,Gb_01751,Gb_01753,Gb_01759,Gb_27692,Gb_34735,Gb_38636	3|TnS000051105t05,TnS000704389t01,TnS000818489t04	0|NA	5|NC1G0106890,NC1G0106900,NC1G0106910,NC7G0293170,NC7G0297010	4|Os03t0664800-01,Os03t0665000-00,Os03t0794300-00,Os04t0259100-00	9|MA_100836g0010,MA_1490g0010,MA_218310g0010,MA_29556g0010,MA_5803937g0010,MA_62260g0020,MA_776577g0010,MA_82889g0010,MA_87349g0010	1|XP_024398258.1	1|Sacu_v1.1_s0045.g013285	1|e_gw1.11.613.1	16|Cl0003635.1,Cl0004233.1,Cl0007298.1,Cl0007761.1,Cl0010495.1,Cl0012028.1,Cl0013459.1,Cl0015382.1,Cl0017499.1,Cl0018270.1,Cl0023159.1,Cl0025644.1,Cl0031784.1,Cl0035412.1,Cl0035775.1,Cl0036641.1	12|hds196220.1,hds268900.1,hds268910.1,hds268920.1,hds268930.1,hds268940.1,hds268950.1,hds268960.1,hds268970.1,hds268990.1,hds269010.1,hds361010.1
OG0000793	1|AALBA5B1094557P1	1|AANG_002475	5|Azfi_s0003.g007564,Azfi_s0161.g054089,Azfi_s0343.g065739,Azfi_s0343.g065741,Azfi_s0361.g066884	5|AT1G04530.1,AT1G80130.1,AT4G17940.1,AT4G32340.1,AT5G20190.1	2|evm_27.model.AmTr_v1.0_scaffold00002.250,evm_27.model.AmTr_v1.0_scaffold00078.16	6|evm.model.ctg000025.156,evm.model.ctg001635.430,evm.model.ctg001671.346,evm.model.ctg003820.287,evm.model.ctg006568.41,evm.model.ctg007044.3	3|RWR73361.1,RWR81026.1,RWR87319.1	2|CYCAS_007081,CYCAS_021029	4|Gb_08251,Gb_10129,Gb_30089,Gb_41293	4|TnS000242601t02,TnS000302467t03,TnS000605687t01,TnS000906209t02	7|PITA_16468,PITA_17605,PITA_18216,PITA_23269,PITA_24891,PITA_27061,PITA_27063	3|NC12G0185060,NC4G0022630,NC6G0256410	5|Os04t0496700-00,Os04t0510600-01,Os06t0606700-00,Os07t0542800-00,Os10t0576600-01	13|MA_10426506g0010,MA_10432283g0010,MA_10432283g0020,MA_10432736g0010,MA_115006g0020,MA_121466g0010,MA_13355g0010,MA_23522g0010,MA_443910g0010,MA_84234g0020,MA_96077g0010,MA_96077g0020,MA_961856g0010	0|NA	3|Sacu_v1.1_s0006.g003146,Sacu_v1.1_s0056.g014588,Sacu_v1.1_s0109.g020538	1|estExt_Genewise1Plus.C_111082	10|Cl0000796.1,Cl0010860.1,Cl0014246.1,Cl0016402.1,Cl0019278.1,Cl0024760.1,Cl0028918.2,Cl0029158.1,Cl0030653.1,Cl0035471.1	1|hds021470.1
OG0000824	0|NA	2|AANG_013323,AANG_013324	1|Azfi_s0013.g013200	8|AT1G57550.1,AT2G24040.1,AT2G38905.1,AT3G05880.1,AT3G05890.1,AT4G28088.1,AT4G30650.1,AT4G30660.1	3|evm_27.model.AmTr_v1.0_scaffold00080.47,evm_27.model.AmTr_v1.0_scaffold00137.2,evm_27.model.AmTr_v1.0_scaffold03547.1	0|NA	2|RWR82580.1,RWR91255.1	2|CYCAS_020186,CYCAS_020187	4|Gb_13816,Gb_22722,Gb_22723,Gb_35399	2|TnS000994443t05,TnS001018575t01	0|NA	3|NC10G0166200,NC11G0241540,NC5G0261490	7|Os03t0286900-01,Os03t0370600-00,Os05t0122700-01,Os06t0184800-01,Os06t0651900-01,Os07t0635900-01,Os09t0558100-01	15|MA_10197891g0010,MA_10268593g0010,MA_10344444g0010,MA_103578g0010,MA_12178g0010,MA_15847g0010,MA_180963g0010,MA_181799g0010,MA_214498g0010,MA_30375g0010,MA_4175g0010,MA_580893g0010,MA_64144g0010,MA_9472752g0010,MA_9879065g0010	5|XP_024360483.1,XP_024365985.1,XP_024379554.1,XP_024385050.1,XP_024403551.1	1|Sacu_v1.1_s0119.g021294	2|e_gw1.149.69.1,fgenesh1_kg.C_scaffold_4000055	15|Cl0000841.1,Cl0000942.1,Cl0001352.1,Cl0002986.1,Cl0003111.1,Cl0003820.1,Cl0006870.1,Cl0008659.1,Cl0008674.1,Cl0017482.1,Cl0017508.1,Cl0018051.1,Cl0029628.1,Cl0033886.1,Cl0034983.1	1|hds402620.1
OG0000845	1|AALBA5B699624P1	2|AANG_010379,AANG_012731	2|Azfi_s0005.g009207,Azfi_s0233.g059382	4|AT1G60740.1,AT1G65970.1,AT1G65980.1,AT3G52960.1	3|evm_27.model.AmTr_v1.0_scaffold00040.256,evm_27.model.AmTr_v1.0_scaffold00109.90,evm_27.model.AmTr_v1.0_scaffold00109.91	2|evm.model.ctg001866.149,evm.model.ctg002387.145	2|RWR82402.1,RWR83453.1	3|CYCAS_005796,CYCAS_015521,CYCAS_021163	5|Gb_01769,Gb_10278,Gb_21938,Gb_33388,Gb_38604	2|TnS000297983t02,TnS000785057t06	1|PITA_34417	2|NC11G0117050,NC6G0252900	3|Os01t0675100-01,Os02t0192700-02,Os06t0625500-01	8|MA_10217011g0010,MA_10431249g0010,MA_10431446g0010,MA_34236g0010,MA_61158g0010,MA_765581g0010,MA_845590g0010,MA_922530g0010	6|XP_024359736.1,XP_024369763.1,XP_024371894.1,XP_024372264.1,XP_024377761.1,XP_024393393.1	2|Sacu_v1.1_s0011.g005025,Sacu_v1.1_s0032.g010788	2|estExt_Genewise1.C_200047,gw1.4.493.1	17|Cl0000099.1,Cl0004686.1,Cl0006476.1,Cl0008241.1,Cl0009751.1,Cl0018234.1,Cl0021883.1,Cl0022060.1,Cl0022690.1,Cl0025951.1,Cl0025971.1,Cl0028029.1,Cl0030147.1,Cl0030336.1,Cl0034637.1,Cl0035469.1,Cl0035669.1	5|hds020480.1,hds045920.1,hds257690.1,hds298450.1,hds375490.1
OG0000848	0|NA	0|NA	3|Azfi_s0007.g011128,Azfi_s0293.g063469,Azfi_s0304.g063831	3|AT2G27310.1,AT2G36090.1,AT3G44326.1	3|evm_27.model.AmTr_v1.0_scaffold00018.6,evm_27.model.AmTr_v1.0_scaffold00025.32,evm_27.model.AmTr_v1.0_scaffold00114.52	2|evm.model.ctg002434.1,evm.model.ctg008214.132	4|RWR80032.1,RWR85225.1,RWR87723.1,RWR95374.1	7|CYCAS_012179,CYCAS_012642,CYCAS_021736,CYCAS_021737,CYCAS_021739,CYCAS_021754,CYCAS_025507	4|Gb_11568,Gb_13305,Gb_22367,Gb_23720	1|TnS000355053t06	0|NA	2|NC11G0015600,NC1G0110100	4|Os01t0685300-01,Os02t0535901-00,Os04t0414500-01,Os12t0156500-00	3|MA_15149g0010,MA_76187g0010,MA_960720g0010	3|XP_024358379.1,XP_024361611.1,XP_024362985.1	0|NA	1|e_gw1.3.360.1	20|Cl0001413.1,Cl0002526.1,Cl0003126.1,Cl0003453.1,Cl0005646.1,Cl0009246.1,Cl0012330.1,Cl0013852.1,Cl0016788.1,Cl0017392.1,Cl0017872.1,Cl0018696.1,Cl0019271.1,Cl0024896.1,Cl0027716.1,Cl0031394.1,Cl0031517.1,Cl0032000.1,Cl0035809.1,Cl0036902.1	13|hds069370.1,hds184200.1,hds359160.1,hds359440.1,hds359450.1,hds359480.1,hds359490.1,hds359620.1,hds359680.1,hds359700.1,hds364890.1,hds364900.1,hds420450.1
OG0000850	0|NA	0|NA	2|Azfi_s0233.g059385,Azfi_s0485.g073403	4|AT3G04290.1,AT4G28780.1,AT5G18430.1,AT5G33370.1	0|NA	2|evm.model.ctg000345.117,evm.model.ctg003764.580	2|RWR80444.1,RWR96057.1	2|CYCAS_011948,CYCAS_012720	3|Gb_11987,Gb_11988,Gb_29553	1|TnS000149361t05	6|PITA_00926,PITA_01088,PITA_12625,PITA_18766,PITA_19648,PITA_29365	1|NC12G0187940	6|Os01t0509750-00,Os02t0617400-01,Os02t0816200-02,Os04t0507700-01,Os08t0565900-01,Os10t0463200-01	4|MA_10426867g0010,MA_15196g0010,MA_255079g0010,MA_65830g0010	2|XP_024395047.1,XP_024400196.1	2|Sacu_v1.1_s0011.g005021,Sacu_v1.1_s0070.g016770	3|e_gw1.92.93.1,estExt_Genewise1Plus.C_260019,fgenesh2_pg.C_scaffold_0001127	17|Cl0002682.1,Cl0005157.1,Cl0005171.1,Cl0009363.1,Cl0012375.1,Cl0012843.1,Cl0014358.1,Cl0016363.1,Cl0016900.1,Cl0019366.1,Cl0019803.1,Cl0021300.1,Cl0021578.1,Cl0023394.1,Cl0031551.1,Cl0034379.1,Cl0036867.1	14|hds122550.1,hds126480.1,hds185620.1,hds238150.1,hds238170.1,hds238180.1,hds238230.1,hds273830.1,hds280710.1,hds321580.1,hds326950.1,hds343560.1,hds407040.1,hds409530.1
OG0000867	2|AALBA5B568416P1,AALBA5B645267P1	2|AANG_009576,AANG_011425	6|Azfi_s0052.g031665,Azfi_s0052.g031669,Azfi_s0072.g036919,Azfi_s0099.g044119,Azfi_s0139.g051175,Azfi_s1258.g100505	3|AT3G43790.3,AT5G13740.1,AT5G13750.1	4|evm_27.model.AmTr_v1.0_scaffold00095.48,evm_27.model.AmTr_v1.0_scaffold00095.59,evm_27.model.AmTr_v1.0_scaffold00095.60,evm_27.model.AmTr_v1.0_scaffold00095.66	4|evm.model.ctg002980.39,evm.model.ctg004964.1,evm.model.ctg006330.918,evm.model.ctg006330.935	4|RWR74808.1,RWR75914.1,RWR75916.1,RWR75923.1	3|CYCAS_024128,CYCAS_031322,CYCAS_031323	0|NA	7|TnS000059785t03,TnS000111477t08,TnS000254461t03,TnS000542095t02,TnS000615011t02,TnS000849959t01,TnS000871473t02	0|NA	1|NC9G0234540	12|Os01t0268100-01,Os01t0279400-01,Os07t0180700-01,Os11t0134900-01,Os11t0135000-01,Os11t0135900-01,Os11t0136400-00,Os12t0132500-00,Os12t0132800-01,Os12t0133000-00,Os12t0133100-02,Os12t0133300-00	1|MA_181890g0010	2|XP_024365467.1,XP_024398713.1	4|Sacu_v1.1_s0003.g001521,Sacu_v1.1_s0055.g014485,Sacu_v1.1_s0055.g014487,Sacu_v1.1_s0185.g025005	7|e_gw1.18.385.1,estExt_Genewise1.C_170473,estExt_Genewise1.C_730192,estExt_Genewise1Plus.C_01520,estExt_Genewise1Plus.C_900075,fgenesh2_pg.C_scaffold_18000100,fgenesh2_pg.C_scaffold_8000245	9|Cl0000263.1,Cl0002578.1,Cl0009383.1,Cl0010170.1,Cl0011030.1,Cl0012672.1,Cl0016275.1,Cl0021855.1,Cl0028211.1	2|hds079570.1,hds343960.1
OG0000868	2|AALBA5B590955P1,AALBA5B744051P1	1|AANG_009244	7|Azfi_s0061.g034930,Azfi_s0088.g042510,Azfi_s0173.g055749,Azfi_s0179.g056258,Azfi_s0390.g067689,Azfi_s0812.g087843,Azfi_s1025.g095454	12|AT1G43330.1,AT2G13960.1,AT2G25230.1,AT3G09370.2,AT3G27785.1,AT4G00540.1,AT4G32730.2,AT5G02320.1,AT5G11050.1,AT5G11510.1,AT5G40360.1,AT5G40430.1	5|evm_27.model.AmTr_v1.0_scaffold00001.525,evm_27.model.AmTr_v1.0_scaffold00009.357,evm_27.model.AmTr_v1.0_scaffold00012.146,evm_27.model.AmTr_v1.0_scaffold00019.457,evm_27.model.AmTr_v1.0_scaffold00109.47	3|evm.model.ctg002404.36,evm.model.ctg005604.192,evm.model.ctg008707.238	7|RWR72454.1,RWR76736.1,RWR77362.1,RWR78020.1,RWR83122.1,RWR86081.1,RWR91040.1	4|CYCAS_004488,CYCAS_011406,CYCAS_014171,CYCAS_031066	4|Gb_17134,Gb_23308,Gb_27076,Gb_33573	2|TnS000191245t10,TnS000283031t09	0|NA	6|NC11G0123820,NC11G0123850,NC1G0106490,NC2G0008720,NC5G0050340,NC6G0257610	4|Os01t0841500-01,Os01t0855400-00,Os05t0459000-01,Os12t0238000-00	2|MA_10426233g0010,MA_10426628g0010	2|XP_024386534.1,XP_024395732.1	4|Sacu_v1.1_s0011.g004977,Sacu_v1.1_s0063.g015735,Sacu_v1.1_s0067.g016320,Sacu_v1.1_s0123.g021550	2|e_gw1.1.964.1,gw1.4.574.1	7|Cl0011584.1,Cl0015355.1,Cl0015676.1,Cl0018515.1,Cl0023118.1,Cl0025623.1,Cl0026876.1	2|hds281340.1,hds311660.1
OG0000878	5|AALBA5B011418P1,AALBA5B204176P1,AALBA5B753878P1,AALBA5B841751P1,AALBA5B900063P1	1|AANG_011648	2|Azfi_s0001.g000491,Azfi_s0064.g035604	6|AT1G04090.1,AT2G44230.1,AT2G44260.2,AT3G04350.1,AT5G18490.1,AT5G43950.1	2|evm_27.model.AmTr_v1.0_scaffold00039.112,evm_27.model.AmTr_v1.0_scaffold00068.82	4|evm.model.ctg002157.6,evm.model.ctg003352.25,evm.model.ctg006135.6,evm.model.ctg006575.417	10|RWR73718.1,RWR73719.1,RWR73720.1,RWR73721.1,RWR77686.1,RWR77687.1,RWR77690.1,RWR77691.1,RWR80447.1,RWR97283.1	5|CYCAS_010841,CYCAS_018369,CYCAS_018375,CYCAS_018376,CYCAS_031378	7|Gb_07174,Gb_25899,Gb_27562,Gb_29516,Gb_29518,Gb_30275,Gb_30277	3|TnS000363583t02,TnS000794095t05,TnS000995843t01	1|PITA_27889	2|NC12G0187870,NC6G0024650	3|Os03t0142900-01,Os03t0721300-01,Os07t0575900-01	4|MA_101930g0010,MA_477653g0010,MA_930117g0010,MA_9597g0010	2|XP_024385067.1,XP_024396551.1	1|Sacu_v1.1_s0004.g002470	1|fgenesh1_pm.C_scaffold_12000054	10|Cl0000152.1,Cl0000775.1,Cl0001991.1,Cl0002378.1,Cl0009272.1,Cl0026213.1,Cl0028249.1,Cl0030690.1,Cl0035125.1,Cl0036294.1	3|hds060260.1,hds131410.1,hds432220.1
OG0000882	11|AALBA5B038176P1,AALBA5B1000648P1,AALBA5B1050168P1,AALBA5B1112015P1,AALBA5B147680P1,AALBA5B343482P1,AALBA5B464779P1,AALBA5B540236P1,AALBA5B569137P1,AALBA5B690834P1,AALBA5B733616P1	1|AANG_006012	0|NA	2|AT2G24100.1,AT4G30780.1	1|evm_27.model.AmTr_v1.0_scaffold00019.40	5|evm.model.ctg000483.114,evm.model.ctg000483.293,evm.model.ctg000483.298,evm.model.ctg001635.440,evm.model.ctg002048.597	3|RWR75414.1,RWR91284.1,RWR94576.1	3|CYCAS_003545,CYCAS_015337,CYCAS_015386	4|Gb_07618,Gb_07619,Gb_35204,Gb_40861	8|TnS000098265t12,TnS000290555t15,TnS000379473t01,TnS000436807t02,TnS000526397t01,TnS000566553t04,TnS000872841t02,TnS000872841t03	2|PITA_01942,PITA_23232	1|NC9G0169820	2|Os02t0793800-00,Os09t0128400-01	6|MA_10426471g0010,MA_10692g0010,MA_132750g0010,MA_1638g0010,MA_465972g0010,MA_85596g0010	2|XP_024360782.1,XP_024403914.1	3|Sacu_v1.1_s0039.g012175,Sacu_v1.1_s0095.g019236,Sacu_v1.1_s0178.g024727	2|gw1.0.235.1,gw1.1.142.1	11|Cl0001085.1,Cl0001506.1,Cl0003463.1,Cl0003678.1,Cl0011432.2,Cl0013076.1,Cl0015995.7,Cl0022231.1,Cl0027141.1,Cl0027553.1,Cl0032828.1	5|hds101710.1,hds369260.1,hds388260.1,hds437390.1,hds437470.1
OG0000898	0|NA	2|AANG_001156,AANG_001157	4|Azfi_s0003.g007991,Azfi_s0007.g010848,Azfi_s0011.g012714,Azfi_s0356.g066756	2|AT3G21250.2,AT3G59140.1	6|evm_27.model.AmTr_v1.0_scaffold00053.36,evm_27.model.AmTr_v1.0_scaffold00056.227,evm_27.model.AmTr_v1.0_scaffold00056.228,evm_27.model.AmTr_v1.0_scaffold00056.230,evm_27.model.AmTr_v1.0_scaffold00263.1,evm_27.model.AmTr_v1.0_scaffold00507.1	2|evm.model.ctg005875.137,evm.model.ctg005875.139	6|RWR72516.1,RWR72520.1,RWR72521.1,RWR73582.1,RWR96504.1,RWR96505.1	3|CYCAS_004938,CYCAS_022805,CYCAS_027536	5|Gb_11262,Gb_14725,Gb_14726,Gb_20972,Gb_31620	4|TnS000177939t01,TnS000266105t01,TnS000641167t01,TnS000875947t07	6|PITA_10159,PITA_18423,PITA_20622,PITA_26999,PITA_30801,PITA_34989	3|NC6G0252160,NC9G0113540,NC9G0113560	5|Os05t0196100-01,Os06t0158900-00,Os06t0561800-00,Os11t0155600-01,Os12t0562700-00	3|MA_10431617g0010,MA_11781g0010,MA_128615g0010	3|XP_024376780.1,XP_024386632.1,XP_024388168.1	4|Sacu_v1.1_s0001.g000201,Sacu_v1.1_s0003.g001687,Sacu_v1.1_s0008.g004014,Sacu_v1.1_s0212.g025945	6|e_gw1.11.450.1,e_gw1.21.367.1,estExt_Genewise1.C_100348,estExt_Genewise1Plus.C_21345,fgenesh2_pg.C_scaffold_35000033,fgenesh2_pg.C_scaffold_35000035	9|Cl0001313.1,Cl0002211.1,Cl0008066.1,Cl0009271.1,Cl0015898.1,Cl0020572.1,Cl0021285.1,Cl0022964.1,Cl0029240.1	1|hds346610.1
OG0000901	0|NA	0|NA	0|NA	0|NA	0|NA	6|evm.model.ctg000022.137,evm.model.ctg001498.173,evm.model.ctg001941.4,evm.model.ctg003239.2,evm.model.ctg004474.12,evm.model.ctg006172.332	0|NA	0|NA	1|Gb_13706	0|NA	37|PITA_01935,PITA_02632,PITA_02830,PITA_02918,PITA_02929,PITA_05130,PITA_05940,PITA_06309,PITA_06567,PITA_06977,PITA_07202,PITA_08344,PITA_08903,PITA_09246,PITA_09276,PITA_09982,PITA_11257,PITA_15519,PITA_17838,PITA_17976,PITA_18375,PITA_21481,PITA_21599,PITA_22334,PITA_23305,PITA_25248,PITA_25966,PITA_27739,PITA_28167,PITA_29982,PITA_30101,PITA_34267,PITA_35613,PITA_35646,PITA_36005,PITA_36071,…	0|NA	0|NA	0|NA	1|XP_024381177.1	0|NA	0|NA	30|Cl0006140.1,Cl0006605.1,Cl0006675.1,Cl0007558.1,Cl0008866.1,Cl0010134.1,Cl0010505.1,Cl0016627.1,Cl0018109.1,Cl0018330.1,Cl0018654.1,Cl0019305.1,Cl0021318.1,Cl0021817.1,Cl0025542.1,Cl0028896.1,Cl0029028.1,Cl0029695.1,Cl0029750.1,Cl0030303.1,Cl0030743.1,Cl0031395.1,Cl0032407.1,Cl0032770.1,Cl0034330.1,Cl0034912.1,Cl0035595.1,Cl0035645.1,Cl0036716.1,Cl0037067.1	0|NA
OG0000917	2|AALBA5B230296P1,AALBA5B805907P1	1|AANG_002487	2|Azfi_s0007.g010652,Azfi_s0560.g076949	4|AT1G12860.1,AT3G26744.1,AT5G10570.1,AT5G65640.1	4|evm_27.model.AmTr_v1.0_scaffold00002.41,evm_27.model.AmTr_v1.0_scaffold00016.130,evm_27.model.AmTr_v1.0_scaffold00096.106,evm_27.model.AmTr_v1.0_scaffold00184.23	2|evm.model.ctg002125.33,evm.model.ctg006330.756	8|RWR73135.1,RWR74069.1,RWR74453.1,RWR77887.1,RWR82893.1,RWR83624.1,RWR86933.1,RWR95059.1	5|CYCAS_003986,CYCAS_028119,CYCAS_029114,CYCAS_029136,CYCAS_031498	2|Gb_18877,Gb_40304	2|TnS000008943t01,TnS000976213t02	0|NA	4|NC1G0108550,NC2G0294460,NC4G0151460,NC7G0236530	3|Os01t0928000-01,Os10t0544200-01,Os11t0523700-01	7|MA_10435231g0010,MA_20585g0010,MA_448849g0010,MA_46112g0010,MA_57676g0010,MA_63506g0010,MA_8625975g0010	4|XP_024364819.1,XP_024382308.1,XP_024386991.1,XP_024396261.1	4|Sacu_v1.1_s0003.g001696,Sacu_v1.1_s0004.g002409,Sacu_v1.1_s0044.g012983,Sacu_v1.1_s0228.g026391	4|e_gw1.0.1441.1,e_gw1.1.965.1,e_gw1.12.485.1,e_gw1.15.328.1	9|Cl0011212.1,Cl0012474.1,Cl0018948.1,Cl0020174.1,Cl0023622.1,Cl0024210.1,Cl0027396.1,Cl0029009.1,Cl0030790.1	2|hds151500.1,hds161680.1
OG0000955	0|NA	7|AANG_002371,AANG_003659,AANG_006380,AANG_010126,AANG_010739,AANG_011124,AANG_013638	0|NA	0|NA	0|NA	9|evm.model.ctg000026.288,evm.model.ctg000137.295,evm.model.ctg000641.56,evm.model.ctg002050.281,evm.model.ctg002050.903,evm.model.ctg002114.452,evm.model.ctg003926.3,evm.model.ctg005784.176,evm.model.ctg007471.484	1|RWR85696.1	1|CYCAS_023223	10|Gb_03442,Gb_13962,Gb_15074,Gb_18100,Gb_18335,Gb_21972,Gb_24149,Gb_28242,Gb_37914,Gb_40566	0|NA	20|PITA_04783,PITA_06405,PITA_09530,PITA_12411,PITA_14589,PITA_18707,PITA_18864,PITA_19173,PITA_20270,PITA_21076,PITA_21440,PITA_24602,PITA_24728,PITA_25630,PITA_26417,PITA_29009,PITA_30371,PITA_31014,PITA_32692,PITA_36700	2|NC13G0294730,NC9G0112060	1|Os02t0671800-01	0|NA	0|NA	0|NA	1|e_gw1.129.6.1	18|Cl0000340.1,Cl0000811.1,Cl0001070.1,Cl0003414.1,Cl0006422.1,Cl0007835.1,Cl0010264.1,Cl0015657.1,Cl0020570.1,Cl0020926.1,Cl0025291.1,Cl0025558.1,Cl0025605.1,Cl0029023.1,Cl0030592.1,Cl0030593.1,Cl0032830.1,Cl0033921.1	2|hds052450.1,hds260190.1
OG0000968	4|AALBA5B1028814P1,AALBA5B674908P1,AALBA5B814075P1,AALBA5B970855P1	1|AANG_000205	2|Azfi_s0093.g043189,Azfi_s0213.g058285	3|AT3G01015.1,AT5G15510.2,AT5G37478.1	2|evm_27.model.AmTr_v1.0_scaffold00007.272,evm_27.model.AmTr_v1.0_scaffold00110.34	1|evm.model.ctg002880.342	3|RWR77223.1,RWR82094.1,RWR85517.1	3|CYCAS_017471,CYCAS_028644,CYCAS_031038	4|Gb_00785,Gb_13279,Gb_27942,Gb_30310	13|TnS000080435t01,TnS000091169t01,TnS000183349t01,TnS000218325t01,TnS000346049t01,TnS000382169t06,TnS000433287t04,TnS000436087t01,TnS000537095t01,TnS000637629t01,TnS000760275t02,TnS000836329t01,TnS001005093t01	1|PITA_15421	2|NC11G0241300,NC7G0296200	3|Os03t0212600-01,Os09t0307300-01,Os12t0577000-00	5|MA_10324352g0010,MA_1920g0020,MA_49860g0010,MA_8291g0010,MA_8775g0010	1|XP_024376893.1	1|Sacu_v1.1_s0014.g006264	0|NA	12|Cl0000627.1,Cl0005728.1,Cl0012224.1,Cl0012376.1,Cl0018175.1,Cl0020488.1,Cl0021971.1,Cl0022979.1,Cl0023948.1,Cl0026610.1,Cl0028714.1,Cl0033117.1	6|hds010480.1,hds059480.1,hds158160.1,hds228010.1,hds228020.1,hds259210.1
OG0000983	0|NA	0|NA	0|NA	13|AT3G01940.1,AT3G01950.1,AT3G27027.1,AT3G27030.1,AT3G48660.1,AT5G08391.1,AT5G14110.1,AT5G40960.1,AT5G40970.1,AT5G40980.1,AT5G50560.1,AT5G50660.1,AT5G63500.1	2|evm_27.model.AmTr_v1.0_scaffold00013.45,evm_27.model.AmTr_v1.0_scaffold00013.51	5|evm.model.ctg000104.23,evm.model.ctg003717.99,evm.model.ctg004016.97,evm.model.ctg006330.761,evm.model.ctg007739.1	6|RWR74499.1,RWR74500.1,RWR74501.1,RWR74502.1,RWR80021.1,RWR87036.1	2|CYCAS_005423,CYCAS_005424	2|Gb_10355,Gb_39072	4|TnS000033709t01,TnS000486009t01,TnS000738441t03,TnS000994775t04	0|NA	5|NC2G0000170,NC2G0000180,NC7G0235370,NC7G0235380,NC7G0235390	12|Os01t0101900-00,Os01t0849500-01,Os01t0923200-01,Os02t0508100-01,Os02t0508801-00,Os02t0509500-01,Os04t0387600-01,Os04t0387900-01,Os05t0103300-01,Os05t0103400-01,Os07t0298400-01,Os11t0496500-01	2|MA_109433g0010,MA_118970g0010	2|XP_024378030.1,XP_024380782.1	0|NA	0|NA	7|Cl0007867.1,Cl0014231.1,Cl0018610.1,Cl0020565.1,Cl0020582.1,Cl0023141.1,Cl0027192.1	1|hds350790.1
OG0001002	5|AALBA5B267617P1,AALBA5B364596P1,AALBA5B466643P1,AALBA5B477105P1,AALBA5B561956P1	1|AANG_001438	1|Azfi_s0027.g023767	4|AT1G49470.1,AT1G55230.1,AT1G55240.1,AT5G19870.1	2|evm_27.model.AmTr_v1.0_scaffold00024.145,evm_27.model.AmTr_v1.0_scaffold00024.146	3|evm.model.ctg001211.787,evm.model.ctg001521.118,evm.model.ctg001521.152	3|RWR75161.1,RWR75162.1,RWR95950.1	3|CYCAS_011426,CYCAS_014546,CYCAS_029700	7|Gb_11954,Gb_11955,Gb_11959,Gb_14794,Gb_23006,Gb_41535,Gb_41536	5|TnS000136509t13,TnS000186713t02,TnS000770141t01,TnS000779415t02,TnS000853841t01	1|PITA_01246	2|NC10G0038660,NC8G0215530	3|Os08t0462800-01,Os08t0462900-01,Os09t0444800-01	5|MA_10429075g0020,MA_129856g0010,MA_73440g0010,MA_77626g0010,MA_8895597g0010	1|XP_024395018.1	1|Sacu_v1.1_s0008.g004082	1|e_gw1.87.370.1	11|Cl0003750.1,Cl0006689.1,Cl0007037.1,Cl0010365.1,Cl0013645.1,Cl0014260.1,Cl0015993.1,Cl0017442.1,Cl0020331.1,Cl0026856.1,Cl0032702.1	3|hds147890.1,hds147910.1,hds147920.1
OG0001027	2|AALBA5B094763P1,AALBA5B826146P1	0|NA	4|Azfi_s0019.g015165,Azfi_s0057.g034295,Azfi_s0084.g039064,Azfi_s0303.g063779	3|AT1G31720.1,AT4G19370.1,AT5G17210.1	2|evm_27.model.AmTr_v1.0_scaffold00011.196,evm_27.model.AmTr_v1.0_scaffold00048.148	1|evm.model.ctg001521.112	5|RWR81071.1,RWR81127.1,RWR86844.1,RWR87268.1,RWR89673.1	2|CYCAS_012670,CYCAS_014545	4|Gb_13562,Gb_19285,Gb_19286,Gb_27128	3|TnS000385049t01,TnS000398605t02,TnS000989535t05	3|PITA_06806,PITA_09851,PITA_12300	2|NC12G0245120,NC4G0020870	7|Os02t0608000-00,Os02t0703300-01,Os05t0434600-00,Os05t0434800-00,Os05t0435100-00,Os05t0435300-00,Os06t0114700-01	4|MA_16264g0010,MA_258333g0010,MA_421644g0010,MA_97606g0010	1|XP_024370209.1	2|Sacu_v1.1_s0018.g007523,Sacu_v1.1_s0030.g010513	1|estExt_fgenesh2_pg.C_420037	14|Cl0000952.1,Cl0002802.1,Cl0003835.1,Cl0006369.1,Cl0010456.1,Cl0012243.1,Cl0012381.1,Cl0015183.1,Cl0018749.1,Cl0021328.1,Cl0025436.2,Cl0030136.1,Cl0030384.1,Cl0035113.1	4|hds147940.1,hds184960.1,hds184970.1,hds204240.1
OG0001063	3|AALBA5B1095775P1,AALBA5B190212P1,AALBA5B748027P1	3|AANG_007309,AANG_013921,AANG_014362	4|Azfi_s0035.g025499,Azfi_s0073.g037095,Azfi_s0078.g038157,Azfi_s0775.g086523	4|AT1G07770.1,AT2G39590.1,AT3G46040.1,AT5G59850.1	2|evm_27.model.AmTr_v1.0_scaffold00010.173,evm_27.model.AmTr_v1.0_scaffold00168.6	1|evm.model.ctg001942.89	4|RWR73908.1,RWR76823.1,RWR86036.1,RWR95456.1	2|CYCAS_014487,CYCAS_031835	2|Gb_08537,Gb_37191	2|TnS000238769t20,TnS000663753t09	0|NA	3|NC077740,NC10G0163490,NC8G0219880	2|Os02t0478600-01,Os07t0208000-01	3|MA_10427318g0020,MA_57835g0010,MA_82191g0010	6|XP_024369499.1,XP_024373181.1,XP_024377024.1,XP_024388183.1,XP_024397562.1,XP_024401645.1	3|Sacu_v1.1_s0006.g003204,Sacu_v1.1_s0043.g012843,Sacu_v1.1_s0130.g022035	1|fgenesh1_kg.C_scaffold_20000033	18|Cl0001754.1,Cl0012482.1,Cl0013283.1,Cl0014472.1,Cl0018311.1,Cl0019258.1,Cl0024164.1,Cl0025984.1,Cl0027031.1,Cl0028208.1,Cl0029039.1,Cl0029415.1,Cl0029971.1,Cl0030251.1,Cl0033354.1,Cl0035714.1,Cl0035735.1,Cl0035786.1	1|hds168920.1
OG0001069	1|AALBA5B475073P1	1|AANG_004321	2|Azfi_s0001.g000645,Azfi_s0048.g030571	7|AT1G05880.2,AT1G05890.2,AT1G65430.1,AT2G31510.1,AT2G31760.1,AT2G31770.1,AT2G31780.1	1|evm_27.model.AmTr_v1.0_scaffold00066.52	4|evm.model.ctg002050.1021,evm.model.ctg002935.209,evm.model.ctg007584.342,evm.model.ctg008707.63	2|RWR71966.1,RWR96826.1	2|CYCAS_004015,CYCAS_014059	1|Gb_37130	2|TnS000429951t01,TnS000800045t04	12|PITA_09059,PITA_10131,PITA_13019,PITA_13927,PITA_14742,PITA_17137,PITA_17452,PITA_18780,PITA_20673,PITA_20790,PITA_24329,PITA_31580	2|NC2G0056540,NC3G0141900	3|Os08t0540300-01,Os09t0559000-00,Os09t0559100-00	3|MA_10434081g0010,MA_170316g0010,MA_88915g0010	4|XP_024357767.1,XP_024362452.1,XP_024363977.1,XP_024382782.1	2|Sacu_v1.1_s0080.g017943,Sacu_v1.1_s0138.g022589	2|estExt_Genewise1Plus.C_470101,estExt_Genewise1Plus.C_590261	8|Cl0009100.1,Cl0009287.1,Cl0010857.1,Cl0022179.1,Cl0022938.1,Cl0029031.1,Cl0031960.1,Cl0036087.2	4|hds207680.1,hds207690.1,hds291430.1,hds390870.1
OG0001120	1|AALBA5B271273P1	1|AANG_013337	0|NA	5|AT1G12320.1,AT1G62840.1,AT2G45360.1,AT3G60780.1,AT5G62280.1	5|evm_27.model.AmTr_v1.0_scaffold00021.261,evm_27.model.AmTr_v1.0_scaffold00041.71,evm_27.model.AmTr_v1.0_scaffold00041.72,evm_27.model.AmTr_v1.0_scaffold00099.43,evm_27.model.AmTr_v1.0_scaffold00099.44	0|NA	8|RWR80685.1,RWR80739.1,RWR80740.1,RWR87542.1,RWR89289.1,RWR89291.1,RWR98128.1,RWR98129.1	12|CYCAS_008899,CYCAS_008900,CYCAS_008901,CYCAS_008902,CYCAS_008903,CYCAS_008904,CYCAS_008905,CYCAS_008906,CYCAS_014977,CYCAS_014978,CYCAS_019907,CYCAS_023336	6|Gb_06671,Gb_06672,Gb_18073,Gb_18074,Gb_25367,Gb_40335	0|NA	4|PITA_07031,PITA_10607,PITA_21205,PITA_22010	2|NC1G0089030,NC9G0112020	1|Os08t0110600-00	2|MA_10429596g0020,MA_6243g0010	2|XP_024383808.1,XP_024397206.1	0|NA	0|NA	8|Cl0002181.1,Cl0007826.1,Cl0008677.1,Cl0009053.1,Cl0010425.1,Cl0024068.1,Cl0026190.1,Cl0027564.1	2|hds042250.1,hds042260.1
OG0001164	8|AALBA5B004349P1,AALBA5B167393P1,AALBA5B193839P1,AALBA5B223276P1,AALBA5B840686P1,AALBA5B886485P1,AALBA5B990531P1,AALBA5B995007P1	1|AANG_008788	4|Azfi_s0173.g055758,Azfi_s0176.g056093,Azfi_s0305.g063900,Azfi_s0579.g078279	3|AT2G32910.1,AT2G35140.1,AT5G61910.1	3|evm_27.model.AmTr_v1.0_scaffold00012.187,evm_27.model.AmTr_v1.0_scaffold00016.55,evm_27.model.AmTr_v1.0_scaffold00057.116	8|evm.model.ctg000619.165,evm.model.ctg001643.27,evm.model.ctg002114.1126,evm.model.ctg002114.1149,evm.model.ctg002114.1150,evm.model.ctg002114.1156,evm.model.ctg002114.1160,evm.model.ctg002114.1161	4|RWR74405.1,RWR76592.1,RWR81613.1,RWR85714.1	4|CYCAS_002781,CYCAS_006085,CYCAS_008909,CYCAS_009723	3|Gb_00306,Gb_10228,Gb_24772	2|TnS000427783t03,TnS000826455t03	1|PITA_34272	4|NC14G0260980,NC2G0294400,NC5G0050190,NC7G0236660	3|Os02t0745600-01,Os06t0227200-02,Os11t0525700-01	2|MA_10429587g0010,MA_121889g0010	0|NA	2|Sacu_v1.1_s0062.g015590,Sacu_v1.1_s0147.g023143	0|NA	8|Cl0013429.1,Cl0014551.2,Cl0021275.1,Cl0021308.1,Cl0023664.1,Cl0030544.1,Cl0032012.1,Cl0032931.1	2|hds007670.1,hds257040.1
OG0001256	5|AALBA5B078541P1,AALBA5B1115740P1,AALBA5B218711P1,AALBA5B474186P1,AALBA5B679290P1	1|AANG_012055	2|Azfi_s0001.g000989,Azfi_s0061.g034985	3|AT2G17570.1,AT5G60500.1,AT5G60510.1	2|evm_27.model.AmTr_v1.0_scaffold00044.186,evm_27.model.AmTr_v1.0_scaffold00049.261	1|evm.model.ctg001521.937	1|RWR78504.1	3|CYCAS_014692,CYCAS_026341,CYCAS_026342	4|Gb_12860,Gb_12861,Gb_12863,Gb_25062	7|TnS000003411t06,TnS000220571t02,TnS000220571t03,TnS000676219t03,TnS000879889t06,TnS000886571t01,TnS000966039t02	0|NA	1|NC2G0285300	2|Os06t0167400-01,Os07t0607700-01	4|MA_10104738g0010,MA_567696g0010,MA_6131344g0010,MA_9186444g0010	0|NA	1|Sacu_v1.1_s0055.g014365	1|e_gw1.26.138.1	13|Cl0003166.1,Cl0005184.2,Cl0006068.1,Cl0008300.1,Cl0015673.1,Cl0017490.1,Cl0018424.1,Cl0019692.1,Cl0021375.1,Cl0025041.1,Cl0028214.1,Cl0029998.1,Cl0034526.1	7|hds039620.1,hds099120.1,hds099130.1,hds099140.1,hds099150.1,hds099160.1,hds380250.1
OG0001281	0|NA	2|AANG_010008,AANG_014520	0|NA	0|NA	0|NA	22|evm.model.ctg000021.161,evm.model.ctg000026.229,evm.model.ctg000100.141,evm.model.ctg000148.245,evm.model.ctg000148.247,evm.model.ctg000170.86,evm.model.ctg000395.599,evm.model.ctg000424.57,evm.model.ctg001211.403,evm.model.ctg001313.305,evm.model.ctg001521.23,evm.model.ctg002050.1227,evm.model.ctg002050.687,evm.model.ctg002697.8,evm.model.ctg003350.203,evm.model.ctg003404.405,evm.model.ctg005…	1|RWR77058.1	0|NA	3|Gb_01474,Gb_05080,Gb_21340	0|NA	27|PITA_01817,PITA_05720,PITA_11150,PITA_12375,PITA_15008,PITA_16742,PITA_18477,PITA_18812,PITA_19428,PITA_20313,PITA_21000,PITA_21368,PITA_22280,PITA_23185,PITA_24116,PITA_24380,PITA_25035,PITA_25925,PITA_26081,PITA_27152,PITA_28582,PITA_29164,PITA_32147,PITA_32276,PITA_33931,PITA_34029,PITA_34234	0|NA	0|NA	0|NA	0|NA	0|NA	1|e_gw1.33.203.1	5|Cl0004057.1,Cl0005746.1,Cl0015145.1,Cl0031621.1,Cl0037126.1	0|NA
OG0001318	0|NA	4|AANG_000660,AANG_005779,AANG_010747,AANG_013468	0|NA	0|NA	0|NA	0|NA	1|RWR85165.1	0|NA	2|Gb_07932,Gb_32696	0|NA	39|PITA_03268,PITA_03374,PITA_03724,PITA_04816,PITA_05953,PITA_06104,PITA_07769,PITA_08862,PITA_09653,PITA_09700,PITA_09848,PITA_11816,PITA_11935,PITA_15936,PITA_16347,PITA_17285,PITA_17766,PITA_18827,PITA_19829,PITA_21394,PITA_21799,PITA_22152,PITA_22624,PITA_23224,PITA_23234,PITA_23270,PITA_24033,PITA_24734,PITA_25131,PITA_25478,PITA_27244,PITA_28221,PITA_29339,PITA_33780,PITA_34356,PITA_34360,…	0|NA	0|NA	0|NA	0|NA	0|NA	0|NA	14|Cl0004822.1,Cl0005234.1,Cl0005456.1,Cl0006497.1,Cl0006550.1,Cl0007353.1,Cl0014384.1,Cl0016737.1,Cl0017307.1,Cl0019530.1,Cl0021161.1,Cl0024677.1,Cl0026732.1,Cl0033499.1	0|NA
OG0001321	0|NA	1|AANG_005259	0|NA	2|AT3G23570.1,AT3G23600.1	2|evm_27.model.AmTr_v1.0_scaffold00025.100,evm_27.model.AmTr_v1.0_scaffold00025.99	2|evm.model.ctg006142.434,evm.model.ctg007584.139	3|RWR93696.1,RWR94730.1,RWR94731.1	2|CYCAS_007495,CYCAS_007496	3|Gb_35405,Gb_35406,Gb_39027	7|TnS000010601t01,TnS000148855t03,TnS000512757t01,TnS000620351t01,TnS000837423t01,TnS000935747t01,TnS000992007t01	0|NA	3|NC11G0015960,NC11G0015970,NC7G0246150	11|Os05t0399100-01,Os05t0399200-01,Os05t0400100-01,Os05t0400200-00,Os08t0238200-01,Os08t0238500-00,Os08t0238600-01,Os08t0239300-01,Os11t0275000-00,Os11t0275200-01,Os11t0275500-01	3|MA_10427251g0010,MA_136569g0010,MA_19719g0010	3|XP_024357531.1,XP_024382211.1,XP_024386167.1	2|Sacu_v1.1_s0039.g012071,Sacu_v1.1_s0220.g026179	2|estExt_Genewise1Plus.C_230277,estExt_fgenesh1_pm.C_60061	8|Cl0004054.1,Cl0006080.2,Cl0013910.1,Cl0019137.1,Cl0021959.1,Cl0024225.1,Cl0030283.1,Cl0030954.1	3|hds025380.1,hds036070.1,hds036090.1
OG0001441	0|NA	6|AANG_002587,AANG_006109,AANG_006111,AANG_006112,AANG_006118,AANG_007391	2|Azfi_s0078.g038154,Azfi_s0145.g051681	0|NA	0|NA	2|evm.model.ctg002048.480,evm.model.ctg002048.487	0|NA	1|CYCAS_027751	3|Gb_18370,Gb_24389,Gb_25216	6|TnS000175727t03,TnS000370391t04,TnS000370391t05,TnS000370391t06,TnS000370391t08,TnS000370391t09	14|PITA_08966,PITA_11435,PITA_13357,PITA_15764,PITA_17508,PITA_17509,PITA_18036,PITA_21463,PITA_21468,PITA_25985,PITA_26159,PITA_26823,PITA_29975,PITA_32968	0|NA	0|NA	10|MA_160196g0010,MA_173261g0010,MA_179829g0010,MA_29729g0010,MA_494629g0010,MA_5278g0010,MA_59431g0010,MA_8848708g0010,MA_90487g0010,MA_940351g0010	0|NA	0|NA	1|fgenesh2_pg.C_scaffold_12000099	9|Cl0008743.1,Cl0009206.1,Cl0016342.1,Cl0017158.1,Cl0017300.1,Cl0022999.1,Cl0026754.1,Cl0034267.1,Cl0036742.1	0|NA
OG0001558	0|NA	3|AANG_001773,AANG_003932,AANG_006403	1|Azfi_s0304.g063829	2|AT3G44190.1,AT5G22140.1	2|evm_27.model.AmTr_v1.0_scaffold00005.124,evm_27.model.AmTr_v1.0_scaffold00030.121	2|evm.model.ctg004634.233,evm.model.ctg005248.6	3|RWR83667.1,RWR85254.1,RWR85255.1	2|CYCAS_013094,CYCAS_021853	4|Gb_24737,Gb_28104,Gb_37708,Gb_37713	2|TnS000502919t02,TnS000926889t02	0|NA	3|NC13G0026400,NC1G0110440,NC1G0110470	1|Os11t0158200-00	1|MA_99998g0010	1|XP_024378258.1	1|Sacu_v1.1_s0095.g019221	1|estExt_Genewise1Plus.C_1550027	15|Cl0001548.1,Cl0004333.1,Cl0005177.1,Cl0010469.1,Cl0012101.1,Cl0019665.1,Cl0021510.1,Cl0023001.1,Cl0023991.1,Cl0028061.1,Cl0029622.1,Cl0031910.1,Cl0032449.1,Cl0033130.1,Cl0035557.1	9|hds116050.1,hds296650.1,hds296660.1,hds296680.1,hds296690.1,hds296730.1,hds296740.1,hds296750.1,hds361930.1
OG0001704	4|AALBA5B260148P1,AALBA5B366830P1,AALBA5B530056P1,AALBA5B530841P1	1|AANG_001050	9|Azfi_s0243.g059876,Azfi_s0270.g061157,Azfi_s0270.g061164,Azfi_s0270.g061173,Azfi_s0270.g061177,Azfi_s0273.g061335,Azfi_s1162.g098543,Azfi_s1162.g098546,Azfi_s2556.g112164	2|AT1G18310.1,AT5G15870.1	1|evm_27.model.AmTr_v1.0_scaffold00006.299	4|evm.model.ctg003366.646,evm.model.ctg004634.672,evm.model.ctg005038.4,evm.model.ctg005147.255	1|RWR85171.1	6|CYCAS_005781,CYCAS_019943,CYCAS_019944,CYCAS_019945,CYCAS_019947,CYCAS_019949	2|Gb_25107,Gb_25115	1|TnS000974901t01	0|NA	2|NC3G0203910,NC8G0210980	1|Os09t0379900-02	1|MA_28794g0010	1|XP_024364212.1	3|Sacu_v1.1_s0088.g018609,Sacu_v1.1_s0119.g021265,Sacu_v1.1_s0119.g021282	2|e_gw1.19.124.1,e_gw1.24.739.1	5|Cl0011804.2,Cl0014988.1,Cl0018077.1,Cl0020464.1,Cl0021258.1	1|hds001890.1
OG0001838	0|NA	0|NA	2|Azfi_s0089.g042530,Azfi_s0251.g060300	3|AT1G02190.1,AT1G02205.3,AT2G37700.1	2|evm_27.model.AmTr_v1.0_scaffold00067.202,evm_27.model.AmTr_v1.0_scaffold00067.207	1|evm.model.ctg007202.147	9|RWR74613.1,RWR74614.1,RWR74619.1,RWR74623.1,RWR86246.1,RWR96545.1,RWR96547.1,RWR96549.1,RWR97613.1	2|CYCAS_020182,CYCAS_021358	2|Gb_11787,Gb_13823	2|TnS000704117t01,TnS000736697t03	6|PITA_11697,PITA_12975,PITA_14217,PITA_19193,PITA_28594,PITA_32412	2|NC12G0187130,NC12G0187140	3|Os02t0621300-01,Os02t0814200-01,Os10t0471100-01	2|MA_10435069g0020,MA_11144g0010	1|XP_024367137.1	2|Sacu_v1.1_s0001.g000122,Sacu_v1.1_s0019.g007784	1|fgenesh1_pm.C_scaffold_4000172	5|Cl0006697.1,Cl0026841.1,Cl0035589.1,Cl0035653.2,Cl0037151.1	1|hds079120.1
OG0001947	3|AALBA5B552682P1,AALBA5B885358P1,AALBA5B898798P1	1|AANG_006180	0|NA	4|AT2G22750.2,AT2G22760.1,AT2G22770.1,AT4G37850.1	1|evm_27.model.AmTr_v1.0_scaffold00033.35	1|evm.model.ctg000373.479	4|RWR74042.1,RWR77900.1,RWR82898.1,RWR84889.1	3|CYCAS_004396,CYCAS_029661,CYCAS_032888	1|Gb_13728	1|TnS000332527t24	1|PITA_06236	0|NA	6|Os03t0229100-00,Os03t0671000-00,Os03t0671800-01,Os03t0725800-01,Os10t0104300-00,Os12t0632600-00	2|MA_283702g0010,MA_82688g0010	2|XP_024380778.1,XP_024388682.1	0|NA	1|gw1.20.424.1	9|Cl0003519.1,Cl0009707.1,Cl0016503.1,Cl0021160.1,Cl0027411.1,Cl0027869.1,Cl0030302.1,Cl0030604.1,Cl0034167.1	2|hds280150.1,hds400510.1
OG0002046	1|AALBA5B958499P1	1|AANG_009204	2|Azfi_s0001.g000602,Azfi_s0059.g034592	2|AT3G63130.1,AT5G19320.1	1|evm_27.model.AmTr_v1.0_scaffold00001.241	1|evm.model.ctg002982.5	1|RWR93752.1	1|CYCAS_012688	1|Gb_03619	1|TnS000050321t02	0|NA	1|NC1G0182540	1|Os05t0543200-01	2|MA_83167g0010,MA_9893011g0010	2|XP_024379515.1,XP_024388986.1	2|Sacu_v1.1_s0004.g002158,Sacu_v1.1_s0092.g018930	2|e_gw1.47.73.1,gw1.26.296.1	20|Cl0000555.1,Cl0002151.1,Cl0002659.1,Cl0003061.1,Cl0004635.1,Cl0004739.1,Cl0004800.1,Cl0005390.1,Cl0009705.1,Cl0016364.1,Cl0018772.3,Cl0022779.1,Cl0026321.1,Cl0027158.1,Cl0028360.1,Cl0030682.2,Cl0034227.1,Cl0035226.2,Cl0036486.1,Cl0037029.1	2|hds048620.1,hds185260.1
OG0002047	1|AALBA5B974819P1	2|AANG_001132,AANG_001135	1|Azfi_s0007.g011140	3|AT4G29210.1,AT4G39640.1,AT4G39650.1	6|evm_27.model.AmTr_v1.0_scaffold00002.78,evm_27.model.AmTr_v1.0_scaffold00002.79,evm_27.model.AmTr_v1.0_scaffold00002.80,evm_27.model.AmTr_v1.0_scaffold00010.34,evm_27.model.AmTr_v1.0_scaffold00010.35,evm_27.model.AmTr_v1.0_scaffold00109.169	0|NA	2|RWR76978.1,RWR89861.1	2|CYCAS_031936,CYCAS_031938	3|Gb_20988,Gb_20989,Gb_20998	6|TnS000135585t08,TnS000625267t01,TnS000625267t02,TnS000625267t03,TnS000729833t01,TnS000736967t02	0|NA	1|NC10G0162510	2|Os01t0151500-00,Os04t0457500-01	1|MA_10430965g0010	1|XP_024375031.1	1|Sacu_v1.1_s0008.g004284	1|estExt_fgenesh2_pg.C_20617	7|Cl0006961.1,Cl0012631.1,Cl0020054.1,Cl0021176.1,Cl0027614.1,Cl0031390.1,Cl0032578.1	3|hds092090.1,hds092120.1,hds137370.1
OG0002056	0|NA	2|AANG_011990,AANG_012666	0|NA	1|ATMG00240.1	0|NA	6|evm.model.ctg000079.63,evm.model.ctg003367.116,evm.model.ctg005261.160,evm.model.ctg005455.3,evm.model.ctg005571.383,evm.model.ctg007912.226	0|NA	0|NA	2|Gb_26259,Gb_34632	0|NA	19|PITA_02596,PITA_05086,PITA_07023,PITA_08184,PITA_11602,PITA_14400,PITA_14692,PITA_18632,PITA_22281,PITA_22380,PITA_22630,PITA_22671,PITA_22672,PITA_26483,PITA_26963,PITA_29822,PITA_32704,PITA_33523,PITA_33570	0|NA	0|NA	0|NA	0|NA	0|NA	1|e_gw1.108.32.1	13|Cl0001493.1,Cl0010263.1,Cl0010418.1,Cl0013685.1,Cl0014370.1,Cl0014740.1,Cl0018004.1,Cl0022983.1,Cl0032212.1,Cl0033974.1,Cl0035667.1,Cl0036627.1,Cl0036705.1	2|hds089160.1,hds250360.1
OG0002406	0|NA	1|AANG_012938	0|NA	0|NA	0|NA	0|NA	0|NA	0|NA	0|NA	0|NA	10|PITA_01587,PITA_06698,PITA_10178,PITA_18237,PITA_20785,PITA_21051,PITA_25202,PITA_31417,PITA_32556,PITA_34979	0|NA	0|NA	0|NA	0|NA	0|NA	0|NA	31|Cl0000311.1,Cl0002675.1,Cl0004911.1,Cl0005975.1,Cl0007088.1,Cl0008821.1,Cl0009421.1,Cl0010670.1,Cl0011468.1,Cl0011888.1,Cl0012411.1,Cl0014021.1,Cl0014060.1,Cl0014152.1,Cl0014455.1,Cl0015831.1,Cl0016852.1,Cl0019067.1,Cl0021554.1,Cl0022276.1,Cl0022702.1,Cl0024668.1,Cl0025043.1,Cl0026576.1,Cl0030536.1,Cl0033086.1,Cl0033319.1,Cl0034118.1,Cl0034139.1,Cl0035174.1,Cl0036351.1	0|NA
OG0002533	2|AALBA5B1017187P1,AALBA5B362972P1	0|NA	1|Azfi_s0002.g001593	1|AT1G48420.1	1|evm_27.model.AmTr_v1.0_scaffold00024.110	2|evm.model.ctg000006.161,evm.model.ctg001635.264	1|RWR75146.1	1|CYCAS_024923	2|Gb_11414,Gb_32883	13|TnS000014629t01,TnS000151079t01,TnS000273367t03,TnS000273367t04,TnS000668637t01,TnS000668637t04,TnS000708959t01,TnS000720903t01,TnS000726289t06,TnS000762033t01,TnS000762033t02,TnS000850285t01,TnS000920015t01	0|NA	2|NC10G0247940,NC10G0247970	1|Os02t0773300-01	0|NA	1|XP_024396726.1	2|Sacu_v1.1_s0064.g015856,Sacu_v1.1_s1563.g028079	3|e_gw1.1.1587.1,e_gw1.1.535.1,fgenesh2_pg.C_scaffold_16000346	5|Cl0025030.1,Cl0026282.1,Cl0033796.1,Cl0035473.1,Cl0035679.1	1|hds063920.1
OG0002573	2|AALBA5B691500P1,AALBA5B754475P1	1|AANG_000425	1|Azfi_s0173.g055798	3|AT1G03630.1,AT4G27440.1,AT5G54190.1	1|evm_27.model.AmTr_v1.0_scaffold00009.428	1|evm.model.ctg007471.128	1|RWR97267.1	0|NA	1|Gb_29310	1|TnS000264597t11	10|PITA_08803,PITA_10117,PITA_13011,PITA_13866,PITA_17877,PITA_20441,PITA_22734,PITA_24870,PITA_24871,PITA_31424	1|NC4G0019110	2|Os04t0678700-01,Os10t0496900-02	1|MA_91782g0010	2|XP_024374027.1,XP_024391267.1	1|Sacu_v1.1_s0071.g016798	1|estExt_Genewise1.C_40625	7|Cl0002236.1,Cl0003048.1,Cl0006982.1,Cl0009419.1,Cl0015154.1,Cl0017662.1,Cl0034747.1	1|hds294000.1
OG0002828	0|NA	3|AANG_004989,AANG_005090,AANG_008785	0|NA	0|NA	0|NA	19|evm.model.ctg000172.39,evm.model.ctg000368.3,evm.model.ctg000395.319,evm.model.ctg000648.121,evm.model.ctg000811.33,evm.model.ctg001028.348,evm.model.ctg001313.71,evm.model.ctg001521.210,evm.model.ctg001671.242,evm.model.ctg002386.184,evm.model.ctg002388.454,evm.model.ctg002878.11,evm.model.ctg003089.28,evm.model.ctg004678.112,evm.model.ctg004984.277,evm.model.ctg004985.428,evm.model.ctg005629…	0|NA	0|NA	0|NA	0|NA	11|PITA_02036,PITA_03453,PITA_04614,PITA_06703,PITA_07528,PITA_07871,PITA_08900,PITA_20452,PITA_23435,PITA_29251,PITA_32649	0|NA	0|NA	0|NA	0|NA	0|NA	0|NA	5|Cl0003253.1,Cl0003788.1,Cl0011734.1,Cl0016801.1,Cl0034834.1	0|NA
OG0002897	6|AALBA5B146585P1,AALBA5B311200P1,AALBA5B459014P1,AALBA5B491451P1,AALBA5B612986P1,AALBA5B786855P1	1|AANG_008795	0|NA	0|NA	0|NA	0|NA	0|NA	0|NA	0|NA	0|NA	23|PITA_05052,PITA_05674,PITA_06996,PITA_08934,PITA_11250,PITA_13612,PITA_14921,PITA_15796,PITA_20201,PITA_21524,PITA_22421,PITA_22791,PITA_24009,PITA_25687,PITA_25736,PITA_26538,PITA_30288,PITA_30531,PITA_30714,PITA_31746,PITA_33172,PITA_35637,PITA_35828	0|NA	0|NA	0|NA	0|NA	0|NA	0|NA	6|Cl0002808.1,Cl0006593.1,Cl0009324.1,Cl0012739.1,Cl0018210.1,Cl0033773.1	1|hds247280.1
OG0002993	2|AALBA5B027489P1,AALBA5B537292P1	1|AANG_005146	0|NA	1|AT5G62550.1	1|evm_27.model.AmTr_v1.0_scaffold00078.106	1|evm.model.ctg002629.3	1|RWR72965.1	2|CYCAS_006846,CYCAS_020671	1|Gb_30698	14|TnS000096483t01,TnS000122145t01,TnS000122145t02,TnS000130217t01,TnS000325895t01,TnS000403771t01,TnS000459785t01,TnS000527449t01,TnS000616809t01,TnS000655273t01,TnS000723435t08,TnS000953227t01,TnS000977023t01,TnS000988539t01	1|PITA_18198	2|NC14G0010730,NC5G0250870	1|Os06t0589500-01	1|MA_49755g0010	0|NA	0|NA	0|NA	4|Cl0003703.1,Cl0010027.1,Cl0012320.1,Cl0020906.1	1|hds193350.1
OG0003067	0|NA	2|AANG_001938,AANG_011145	0|NA	1|ATCG00800.1	1|evm_27.model.AmTr_v1.0_scaffold00585.4	0|NA	1|RWR97894.1	2|CYCAS_000932,CYCAS_022778	1|Gb_15033	0|NA	0|NA	12|NC066380,NC066390,NC068090,NC069380,NC069680,NC079680,NC082180,NC087690,NC1G0064020,NC2G0074690,NC313650,NC314450	1|CAA33934	0|NA	0|NA	2|Sacu_v1.1_s3366.g028730,Sacu_v1.1_s3471.g028813	1|e_gw1.175.63.1	6|Cl0007539.1,Cl0008331.1,Cl0014924.1,Cl0020100.1,Cl0030562.1,Cl0032130.1	0|NA
OG0003213	0|NA	1|AANG_002253	1|Azfi_s0084.g039052	1|AT5G11330.1	1|evm_27.model.AmTr_v1.0_scaffold00146.67	2|evm.model.ctg006172.258,evm.model.ctg008575.3	1|RWR73259.1	1|CYCAS_006686	1|Gb_23864	15|TnS000043301t01,TnS000100047t05,TnS000334663t01,TnS000334663t02,TnS000483457t03,TnS000706273t01,TnS000746385t01,TnS000746385t02,TnS000817183t16,TnS000817183t17,TnS000848379t01,TnS000875173t01,TnS000897793t01,TnS001014703t01,TnS001014703t03	0|NA	1|NC1G0129230	1|Os06t0597600-01	0|NA	1|XP_024403064.1	0|NA	0|NA	6|Cl0002708.2,Cl0005438.1,Cl0006021.1,Cl0014203.1,Cl0017658.1,Cl0027119.1	2|hds188400.1,hds188420.1
OG0003361	0|NA	1|AANG_007697	0|NA	2|AT2G28830.1,ATCG00790.1	1|evm_27.model.AmTr_v1.0_scaffold02809.1	0|NA	0|NA	2|CYCAS_000933,CYCAS_022777	1|Gb_40955	2|TnS000146367t02,TnS001013721t02	0|NA	5|NC069690,NC081330,NC1G0064010,NC2G0074700,NC313660	1|CAA33933	0|NA	0|NA	3|Sacu_v1.1_s0150.g023360,Sacu_v1.1_s3366.g028729,Sacu_v1.1_s3471.g028812	3|e_gw1.175.95.1,fgenesh2_pg.C_scaffold_32000099,fgenesh2_pg.C_scaffold_516000001	7|Cl0011260.1,Cl0016458.1,Cl0017619.1,Cl0023690.1,Cl0032757.1,Cl0035976.1,Cl0036645.1	1|hds377430.1
OG0003878	0|NA	2|AANG_014213,AANG_014482	0|NA	0|NA	0|NA	7|evm.model.ctg000373.330,evm.model.ctg000815.74,evm.model.ctg002829.10,evm.model.ctg003602.223,evm.model.ctg003820.209,evm.model.ctg005403.132,evm.model.ctg008025.28	0|NA	0|NA	1|Gb_30852	0|NA	13|PITA_06573,PITA_09253,PITA_09603,PITA_20395,PITA_21039,PITA_22078,PITA_22370,PITA_23506,PITA_23882,PITA_24640,PITA_31185,PITA_31985,PITA_32634	0|NA	0|NA	0|NA	0|NA	0|NA	0|NA	8|Cl0006193.1,Cl0008853.1,Cl0011005.1,Cl0018553.1,Cl0027356.1,Cl0030692.1,Cl0031553.1,Cl0034362.1	0|NA
OG0008784	0|NA	1|AANG_004124	0|NA	0|NA	0|NA	0|NA	0|NA	0|NA	0|NA	0|NA	10|PITA_03062,PITA_08980,PITA_12316,PITA_17734,PITA_27291,PITA_27559,PITA_28681,PITA_28795,PITA_34269,PITA_36268	0|NA	0|NA	0|NA	0|NA	0|NA	0|NA	7|Cl0006482.1,Cl0009632.1,Cl0012948.1,Cl0013084.1,Cl0014806.1,Cl0025434.1,Cl0027199.1	0|NA
OG0009770	0|NA	1|AANG_009582	0|NA	0|NA	0|NA	3|evm.model.ctg000140.334,evm.model.ctg000163.51,evm.model.ctg004985.258	0|NA	0|NA	0|NA	0|NA	0|NA	0|NA	0|NA	0|NA	0|NA	1|Sacu_v1.1_s0034.g011235	0|NA	11|Cl0006813.1,Cl0010506.1,Cl0013970.1,Cl0015100.1,Cl0018498.1,Cl0019641.1,Cl0026128.1,Cl0026283.1,Cl0029229.1,Cl0033360.1,Cl0033423.1	0|NA
