# Supplementary material for: Cunninghamia lanceolata genome illuminates the evolutionary dynamics of gymnosperms
Source: Cell Rep. 2026 Jun 18;45(7):117566. doi: 10.1016/j.celrep.2026.117566 (PMC13415678; doi:10.1016/j.celrep.2026.117566)
Supplement: Table S14. Gene information of significantly expanded genes enriched to OG0000016 in C. lanceolata genome [file mmc5.xlsx]

## Sheet: Supple 14
Table S14. Gene information of significantly expanded genes enriched to OG0000016 in C. lanceolata genome.
Gene	Chr	Start	End	Enrich	Tandem	GO_annotation	KEGG_annotation	KOG_class_annotation	Pfam_annotation	Swissprot_annotation	TrEMBL_annotation	nr_annotation
Cl0021945.1	Contig11619	206010	209808	-	tandem	--	K01188|0|pda:103715362|K01188 beta-glucosidase [EC:3.2.1.21] | (RefSeq) beta-glucosidase 31-like	Carbohydrate transport and metabolism	Glycosyl hydrolase family 1	Beta-glucosidase 22 (Precursor) GN=OSJNBa0090H02.10 OS=Oryza sativa subsp. japonica (Rice) PE=2 SV=1	Uncharacterized protein {ECO:0000313|EMBL:ERN17026.1} OS=Amborella trichopoda PE=3 SV=1	PREDICTED: beta-glucosidase 31-like [Phoenix dactylifera]
Cl0034143.1	Contig11619	446408	450496	GO:0009808	tandem	Biological Process: lignin biosynthetic process (GO:0009809);; MoleClr Function: identical protein binding (GO:0042802);; MoleClr Function: coniferin beta-glucosidase activity (GO:0047782);;	K01188|0|pda:103715362|K01188 beta-glucosidase [EC:3.2.1.21] | (RefSeq) beta-glucosidase 31-like	Carbohydrate transport and metabolism	Glycosyl hydrolase family 1	Coniferin beta-glucosidase (Precursor) OS=Pinus contorta (Shore pine) PE=1 SV=1	Uncharacterized protein {ECO:0000313|EMBL:ERN17026.1} OS=Amborella trichopoda PE=3 SV=1	PREDICTED: beta-glucosidase 31-like [Phoenix dactylifera]
Cl0021162.1	Cl01	657357205	657359894	-	-	Cellular Component: cell wall (GO:0005618);; Biological Process: metabolic process (GO:0008152);; MoleClr Function: hydrolase activity, acting on glycosyl bonds (GO:0016798);;	K01188|0|atr:18439836|K01188 beta-glucosidase [EC:3.2.1.21] | (RefSeq) beta-glucosidase 12	Carbohydrate transport and metabolism	Glycosyl hydrolase family 1	Beta-glucosidase 24 (Precursor) OS=Oryza sativa subsp. japonica (Rice) PE=2 SV=1	Beta-glucosidase {ECO:0000313|EMBL:AII20122.1} OS=Picea glauca (White spruce) PE=2 SV=1	beta-glucosidase [Picea glauca]
Cl0021276.1	Cl01	657555407	657558199	-	tandem	Cellular Component: cell wall (GO:0005618);; Biological Process: metabolic process (GO:0008152);; MoleClr Function: hydrolase activity, acting on glycosyl bonds (GO:0016798);;	K01188|0|atr:18439836|K01188 beta-glucosidase [EC:3.2.1.21] | (RefSeq) beta-glucosidase 12	Carbohydrate transport and metabolism	Glycosyl hydrolase family 1	Beta-glucosidase 12 (Precursor) OS=Oryza sativa subsp. japonica (Rice) PE=2 SV=2	Uncharacterized protein {ECO:0000313|EMBL:ERN11634.1} OS=Amborella trichopoda PE=3 SV=1	PREDICTED: beta-glucosidase 12-like [Vitis vinifera]
Cl0034756.1	Cl01	657774463	657777399	-	tandem	Biological Process: metabolic process (GO:0008152);; MoleClr Function: hydrolase activity, acting on glycosyl bonds (GO:0016798);;	K01188|0|atr:18439836|K01188 beta-glucosidase [EC:3.2.1.21] | (RefSeq) beta-glucosidase 12	Carbohydrate transport and metabolism	Glycosyl hydrolase family 1	Beta-glucosidase 24 (Precursor) OS=Oryza sativa subsp. japonica (Rice) PE=2 SV=1	Uncharacterized protein {ECO:0000313|EMBL:ERN11634.1} OS=Amborella trichopoda PE=3 SV=1	hypothetical protein AMTR_s00022p00201150 [Amborella trichopoda]
Cl0027853.1	Cl01	661445181	661450813	-	-	Biological Process: metabolic process (GO:0008152);; MoleClr Function: hydrolase activity, acting on glycosyl bonds (GO:0016798);;	K01188|0|egr:104421567|K01188 beta-glucosidase [EC:3.2.1.21] | (RefSeq) beta-glucosidase 24	Carbohydrate transport and metabolism	Glycosyl hydrolase family 1	Beta-glucosidase 24 (Precursor) OS=Oryza sativa subsp. japonica (Rice) PE=2 SV=1	Uncharacterized protein {ECO:0000313|EMBL:KCW51255.1} OS=Eucalyptus grandis (Flooded gum) PE=3 SV=1	PREDICTED: beta-glucosidase 24-like [Eucalyptus grandis]
Cl0032606.1	Cl01	708706937	708740998	-	tandem	Biological Process: metabolic process (GO:0008152);; Cellular Component: cytoplasmic vesicle (GO:0016023);; MoleClr Function: hydrolase activity, acting on glycosyl bonds (GO:0016798);;	K05350|0|nnu:104609066|K05350 beta-glucosidase [EC:3.2.1.21] | (RefSeq) beta-glucosidase 18-like	Carbohydrate transport and metabolism	Glycosyl hydrolase family 1	Beta-glucosidase 18 (Precursor) OS=Oryza sativa subsp. japonica (Rice) PE=3 SV=2	OSIGBa0140J09.1 protein {ECO:0000313|EMBL:CAH67620.1} OS=Oryza sativa (Rice) PE=3 SV=1	PREDICTED: beta-glucosidase 18-like [Nelumbo nucifera]
Cl0030897.1	Cl01	709228254	709232736	GO:0009808	tandem	Biological Process: lignin biosynthetic process (GO:0009809);; Cellular Component: cytoplasmic vesicle (GO:0016023);; MoleClr Function: identical protein binding (GO:0042802);; MoleClr Function: coniferin beta-glucosidase activity (GO:0047782);;	K05350|0|nnu:104589178|K05350 beta-glucosidase [EC:3.2.1.21] | (RefSeq) beta-glucosidase 18-like	Carbohydrate transport and metabolism	Glycosyl hydrolase family 1	Beta-glucosidase 18 (Precursor) OS=Oryza sativa subsp. japonica (Rice) PE=3 SV=2	Uncharacterized protein {ECO:0000313|EnsemblPlants:GSMUA_Achr4P28840_001} OS=Musa acuminata subsp. malaccensis (Wild banana) PE=3 SV=1	PREDICTED: beta-glucosidase 18-like [Nelumbo nucifera]
Cl0031842.1	Cl01	795647709	795852520	-	-	Cellular Component: cytosol (GO:0005829);; MoleClr Function: beta-glucosidase activity (GO:0008422);; Biological Process: cellulose catabolic process (GO:0030245);; MoleClr Function: cation binding (GO:0043169);;	K01188|0|atr:18448695|K01188 beta-glucosidase [EC:3.2.1.21] | (RefSeq) beta-glucosidase 4	Carbohydrate transport and metabolism	Glycosyl hydrolase family 1	Beta-glucosidase 42 GN=BGLU42 OS=Arabidopsis thaliana (Mouse-ear cress) PE=2 SV=1	Beta-glucosidase {ECO:0000256|RuleBase:RU361175} OS=Picea sitchensis (Sitka spruce) PE=2 SV=1	unknown [Picea sitchensis]
Cl0003137.1	Cl01	1410416580	1410421809	GO:0009808	-	Biological Process: carbohydrate metabolic process (GO:0005975);; Biological Process: lignin biosynthetic process (GO:0009809);; Cellular Component: cytoplasmic vesicle (GO:0016023);; MoleClr Function: identical protein binding (GO:0042802);; MoleClr Function: coniferin beta-glucosidase activity (GO:0047782);;	K05350|0|mus:103994982|K05350 beta-glucosidase [EC:3.2.1.21] | (RefSeq) beta-glucosidase 18 isoform X1	Carbohydrate transport and metabolism	Glycosyl hydrolase family 1	Coniferin beta-glucosidase (Precursor) OS=Pinus contorta (Shore pine) PE=1 SV=1	Beta-glucosidase {ECO:0000313|EMBL:AIP98403.1} OS=Pinus sylvestris (Scots pine) PE=2 SV=1	RecName: Full=Coniferin beta-glucosidase; Flags: Precursor [Pinus contorta]
Cl0030831.1	Cl03	212079036	212083572	GO:0009808	-	Biological Process: lignin biosynthetic process (GO:0009809);; Cellular Component: cytoplasmic vesicle (GO:0016023);; MoleClr Function: identical protein binding (GO:0042802);; MoleClr Function: coniferin beta-glucosidase activity (GO:0047782);;	K05350|0|nnu:104609066|K05350 beta-glucosidase [EC:3.2.1.21] | (RefSeq) beta-glucosidase 18-like	Carbohydrate transport and metabolism	Glycosyl hydrolase family 1	Beta-glucosidase 18 (Precursor) OS=Oryza sativa subsp. japonica (Rice) PE=3 SV=2	Uncharacterized protein {ECO:0000313|EnsemblPlants:GSMUA_Achr4P28840_001} OS=Musa acuminata subsp. malaccensis (Wild banana) PE=3 SV=1	PREDICTED: beta-glucosidase 18-like [Nelumbo nucifera]
Cl0012041.1	Cl03	212148842	212154022	GO:0009808	-	Biological Process: lignin biosynthetic process (GO:0009809);; Cellular Component: cytoplasmic vesicle (GO:0016023);; MoleClr Function: identical protein binding (GO:0042802);; MoleClr Function: coniferin beta-glucosidase activity (GO:0047782);;	K05350|0|nnu:104609066|K05350 beta-glucosidase [EC:3.2.1.21] | (RefSeq) beta-glucosidase 18-like	Carbohydrate transport and metabolism	Glycosyl hydrolase family 1	Beta-glucosidase 18 (Precursor) OS=Oryza sativa subsp. japonica (Rice) PE=3 SV=2	Uncharacterized protein {ECO:0000313|EnsemblPlants:GSMUA_Achr4P28840_001} OS=Musa acuminata subsp. malaccensis (Wild banana) PE=3 SV=1	PREDICTED: beta-glucosidase 18-like [Nelumbo nucifera]
Cl0008789.1	Cl03	918858438	918862530	-	tandem	MoleClr Function: hydrolase activity, hydrolyzing O-glycosyl compounds (GO:0004553);; Biological Process: carbohydrate metabolic process (GO:0005975);; Cellular Component: plant-type cell wall (GO:0009505);; Biological Process: pollen tube growth (GO:0009860);;	K01188|0|atr:18439831|K01188 beta-glucosidase [EC:3.2.1.21] | (RefSeq) beta-glucosidase 12	Carbohydrate transport and metabolism	Glycosyl hydrolase family 1	Beta-glucosidase 24 (Precursor) OS=Oryza sativa subsp. japonica (Rice) PE=2 SV=1	Uncharacterized protein {ECO:0000313|EMBL:KDP20205.1} OS=Jatropha curcas (Barbados nut) PE=3 SV=1	hypothetical protein JCGZ_07925 [Jatropha curcas]
Cl0013698.1	Cl03	918913397	919211833	-	tandem	MoleClr Function: hydrolase activity, hydrolyzing O-glycosyl compounds (GO:0004553);; Biological Process: carbohydrate metabolic process (GO:0005975);; Cellular Component: plant-type cell wall (GO:0009505);; Biological Process: pollen tube growth (GO:0009860);;	K01188|0|jcu:105650486|K01188 beta-glucosidase [EC:3.2.1.21] | (RefSeq) beta-glucosidase 12-like	Carbohydrate transport and metabolism	Glycosyl hydrolase family 1	Beta-glucosidase 12 (Precursor) OS=Oryza sativa subsp. japonica (Rice) PE=2 SV=2	Uncharacterized protein {ECO:0000313|EMBL:KDP20205.1} OS=Jatropha curcas (Barbados nut) PE=3 SV=1	hypothetical protein JCGZ_07925 [Jatropha curcas]
Cl0024463.1	Cl03	920996526	920999416	-	-	MoleClr Function: hydrolase activity, hydrolyzing O-glycosyl compounds (GO:0004553);; Biological Process: carbohydrate metabolic process (GO:0005975);; Cellular Component: plant-type cell wall (GO:0009505);; Biological Process: pollen tube growth (GO:0009860);; Cellular Component: cytoplasmic vesicle (GO:0016023);;	K01188|0|atr:18439831|K01188 beta-glucosidase [EC:3.2.1.21] | (RefSeq) beta-glucosidase 12	Carbohydrate transport and metabolism	Glycosyl hydrolase family 1	Beta-glucosidase 12 (Precursor) OS=Oryza sativa subsp. japonica (Rice) PE=2 SV=2	Putative uncharacterized protein {ECO:0000313|EMBL:CCB49464.1} OS=Vitis vinifera (Grape) PE=3 SV=1	PREDICTED: beta-glucosidase 12-like [Nelumbo nucifera]
Cl0024644.1	Cl04	86358146	86365026	-	tandem	MoleClr Function: hydrolase activity, hydrolyzing O-glycosyl compounds (GO:0004553);; Biological Process: metabolic process (GO:0008152);;	K01188|1.41683e-101|smo:SELMODRAFT_183841|K01188 beta-glucosidase [EC:3.2.1.21] | (RefSeq) hypothetical protein	Carbohydrate transport and metabolism	Glycosyl hydrolase family 1	Non-cyanogenic beta-glucosidase (Precursor) OS=Trifolium repens (Creeping white clover) PE=1 SV=1	Beta-glucosidase {ECO:0000313|EMBL:AII20122.1} OS=Picea glauca (White spruce) PE=2 SV=1	beta-glucosidase [Picea glauca]
Cl0000758.1	Cl04	86375685	86383716	-	tandem	MoleClr Function: hydrolase activity, hydrolyzing O-glycosyl compounds (GO:0004553);; Biological Process: carbohydrate metabolic process (GO:0005975);;	K01188|0|egu:105061290|K01188 beta-glucosidase [EC:3.2.1.21] | (RefSeq) beta-glucosidase 12-like	Carbohydrate transport and metabolism	Glycosyl hydrolase family 1	Beta-glucosidase 24 (Precursor) OS=Oryza sativa subsp. japonica (Rice) PE=2 SV=1	Beta-glucosidase {ECO:0000313|EMBL:AII20122.1} OS=Picea glauca (White spruce) PE=2 SV=1	beta-glucosidase [Picea glauca]
Cl0007167.1	Cl05	134144411	134149140	-	-	Biological Process: carbohydrate metabolic process (GO:0005975);; MoleClr Function: beta-glucosidase activity (GO:0008422);;	K05350|0|egr:104422078|K05350 beta-glucosidase [EC:3.2.1.21] | (RefSeq) beta-glucosidase 44	Carbohydrate transport and metabolism	Glycosyl hydrolase family 1	Beta-glucosidase 44 (Precursor) GN=BGLU44 OS=Arabidopsis thaliana (Mouse-ear cress) PE=2 SV=1	Putative uncharacterized protein {ECO:0000313|EMBL:ABR17739.1} OS=Picea sitchensis (Sitka spruce) PE=2 SV=1	unknown [Picea sitchensis]
Cl0026312.1	Cl05	134173551	134179386	-	-	Biological Process: carbohydrate metabolic process (GO:0005975);; MoleClr Function: beta-glucosidase activity (GO:0008422);;	K05350|0|egr:104422095|K05350 beta-glucosidase [EC:3.2.1.21] | (RefSeq) beta-glucosidase 44	Carbohydrate transport and metabolism	Glycosyl hydrolase family 1	Beta-glucosidase 44 (Precursor) GN=BGLU44 OS=Arabidopsis thaliana (Mouse-ear cress) PE=2 SV=1	Putative uncharacterized protein {ECO:0000313|EMBL:ABR17739.1} OS=Picea sitchensis (Sitka spruce) PE=2 SV=1	unknown [Picea sitchensis]
Cl0020371.1	Cl05	135400860	135433187	-	-	Biological Process: carbohydrate metabolic process (GO:0005975);; MoleClr Function: beta-glucosidase activity (GO:0008422);; Cellular Component: cytoplasmic vesicle (GO:0016023);;	K05350|2.10597e-150|atr:18426120|K05350 beta-glucosidase [EC:3.2.1.21] | (RefSeq) beta-glucosidase 44	Carbohydrate transport and metabolism	Glycosyl hydrolase family 1	Beta-glucosidase 44 (Precursor) GN=BGLU44 OS=Arabidopsis thaliana (Mouse-ear cress) PE=2 SV=1	Putative uncharacterized protein {ECO:0000313|EMBL:ABR17739.1} OS=Picea sitchensis (Sitka spruce) PE=2 SV=1	unknown [Picea sitchensis]
Cl0035915.1	Cl05	137603192	137606855	-	-	MoleClr Function: hydrolase activity, hydrolyzing O-glycosyl compounds (GO:0004553);; Biological Process: carbohydrate metabolic process (GO:0005975);; Cellular Component: plant-type cell wall (GO:0009505);; Biological Process: pollen tube growth (GO:0009860);;	K01188|0|atr:18439831|K01188 beta-glucosidase [EC:3.2.1.21] | (RefSeq) beta-glucosidase 12	Carbohydrate transport and metabolism	Glycosyl hydrolase family 1	Beta-glucosidase 12 (Precursor) OS=Oryza sativa subsp. japonica (Rice) PE=2 SV=2	Uncharacterized protein {ECO:0000313|EMBL:KDP20205.1} OS=Jatropha curcas (Barbados nut) PE=3 SV=1	hypothetical protein JCGZ_07925 [Jatropha curcas]
Cl0004833.1	Cl05	138641069	138644456	-	tandem	MoleClr Function: hydrolase activity, hydrolyzing O-glycosyl compounds (GO:0004553);; Biological Process: carbohydrate metabolic process (GO:0005975);; Cellular Component: plant-type cell wall (GO:0009505);; Biological Process: pollen tube growth (GO:0009860);; Cellular Component: cytoplasmic vesicle (GO:0016023);; MoleClr Function: metal ion binding (GO:0046872);;	K01188|0|atr:18439831|K01188 beta-glucosidase [EC:3.2.1.21] | (RefSeq) beta-glucosidase 12	Carbohydrate transport and metabolism	Glycosyl hydrolase family 1	Beta-glucosidase 12 (Precursor) OS=Oryza sativa subsp. japonica (Rice) PE=2 SV=2	Uncharacterized protein {ECO:0000313|EMBL:KDP20205.1} OS=Jatropha curcas (Barbados nut) PE=3 SV=1	PREDICTED: beta-glucosidase 12-like [Nelumbo nucifera]
Cl0015631.1	Cl05	138653814	138657257	-	tandem	MoleClr Function: hydrolase activity, hydrolyzing O-glycosyl compounds (GO:0004553);; Biological Process: carbohydrate metabolic process (GO:0005975);; Cellular Component: plant-type cell wall (GO:0009505);; Biological Process: pollen tube growth (GO:0009860);;	K01188|0|atr:18439831|K01188 beta-glucosidase [EC:3.2.1.21] | (RefSeq) beta-glucosidase 12	Carbohydrate transport and metabolism	Glycosyl hydrolase family 1	Beta-glucosidase 12 (Precursor) OS=Oryza sativa subsp. japonica (Rice) PE=2 SV=2	Uncharacterized protein {ECO:0000313|EMBL:KDP20205.1} OS=Jatropha curcas (Barbados nut) PE=3 SV=1	hypothetical protein JCGZ_07925 [Jatropha curcas]
Cl0034985.1	Cl05	138720342	138726205	-	tandem	Cellular Component: cell wall (GO:0005618);; Biological Process: metabolic process (GO:0008152);; MoleClr Function: hydrolase activity, acting on glycosyl bonds (GO:0016798);;	K01188|0|atr:18439831|K01188 beta-glucosidase [EC:3.2.1.21] | (RefSeq) beta-glucosidase 12	Carbohydrate transport and metabolism	Glycosyl hydrolase family 1	Beta-glucosidase 24 (Precursor) OS=Oryza sativa subsp. japonica (Rice) PE=2 SV=1	Uncharacterized protein {ECO:0000313|EMBL:KDP20205.1} OS=Jatropha curcas (Barbados nut) PE=3 SV=1	hypothetical protein JCGZ_07925 [Jatropha curcas]
Cl0014376.1	Cl05	313450955	313484333	-	-	MoleClr Function: hydrolase activity, hydrolyzing O-glycosyl compounds (GO:0004553);; Biological Process: carbohydrate metabolic process (GO:0005975);; Cellular Component: cytoplasmic vesicle (GO:0016023);;	K01188|7.58867e-176|adu:107481490|K01188 beta-glucosidase [EC:3.2.1.21] | (RefSeq) beta-glucosidase 40	Carbohydrate transport and metabolism	Glycosyl hydrolase family 1	Beta-glucosidase 34 (Precursor) OS=Oryza sativa subsp. japonica (Rice) PE=2 SV=1	Beta-glucosidase {ECO:0000313|EMBL:AES89991.1} OS=Medicago truncatula (Barrel medic) PE=3 SV=1	Beta-glucosidase [Medicago truncatula]
Cl0013022.1	Cl05	702952668	702957040	-	tandem	Cellular Component: cytoplasmic vesicle (GO:0016023);; MoleClr Function: hydrolase activity, acting on glycosyl bonds (GO:0016798);;	K01188|0|atr:18430350|K01188 beta-glucosidase [EC:3.2.1.21] | (RefSeq) beta-glucosidase 22	Carbohydrate transport and metabolism	Glycosyl hydrolase family 1	Beta-glucosidase 22 (Precursor) GN=OSJNBa0090H02.10 OS=Oryza sativa subsp. japonica (Rice) PE=2 SV=1	Uncharacterized protein {ECO:0000313|EMBL:ERN17025.1} OS=Amborella trichopoda PE=3 SV=1	hypothetical protein AMTR_s00057p00221950 [Amborella trichopoda]
Cl0014338.1	Cl05	703177718	703181611	-	tandem	--	K01188|0|atr:18445359|K01188 beta-glucosidase [EC:3.2.1.21] | (RefSeq) beta-glucosidase 22	Carbohydrate transport and metabolism	Glycosyl hydrolase family 1	Beta-glucosidase 22 (Precursor) GN=OSJNBa0090H02.10 OS=Oryza sativa subsp. japonica (Rice) PE=2 SV=1	Uncharacterized protein {ECO:0000313|EMBL:ERN17026.1} OS=Amborella trichopoda PE=3 SV=1	hypothetical protein AMTR_s00057p00222890 [Amborella trichopoda]
Cl0003578.1	Cl05	703703795	703708322	-	tandem	--	K01188|0|atr:18445359|K01188 beta-glucosidase [EC:3.2.1.21] | (RefSeq) beta-glucosidase 22	Carbohydrate transport and metabolism	Glycosyl hydrolase family 1	Beta-glucosidase 22 (Precursor) GN=OSJNBa0090H02.10 OS=Oryza sativa subsp. japonica (Rice) PE=2 SV=1	Uncharacterized protein {ECO:0000313|EMBL:ERN17026.1} OS=Amborella trichopoda PE=3 SV=1	hypothetical protein AMTR_s00057p00222890 [Amborella trichopoda]
Cl0005457.1	Cl05	707369634	707454553	-	tandem	MoleClr Function: catalytic activity (GO:0003824);;	K01188|3.16457e-117|pda:103715362|K01188 beta-glucosidase [EC:3.2.1.21] | (RefSeq) beta-glucosidase 31-like	Carbohydrate transport and metabolism	Glycosyl hydrolase family 1	Beta-glucosidase 31 (Precursor) GN=OsJ_29984 OS=Oryza sativa subsp. japonica (Rice) PE=2 SV=1	Uncharacterized protein {ECO:0000313|EMBL:ERN17025.1} OS=Amborella trichopoda PE=3 SV=1	PREDICTED: beta-glucosidase 31-like [Phoenix dactylifera]
Cl0016680.1	Cl05	707486432	707539311	-	tandem	--	K01188|0|atr:18445359|K01188 beta-glucosidase [EC:3.2.1.21] | (RefSeq) beta-glucosidase 22	Carbohydrate transport and metabolism	Glycosyl hydrolase family 1	Beta-glucosidase 22 (Precursor) GN=OSJNBa0090H02.10 OS=Oryza sativa subsp. japonica (Rice) PE=2 SV=1	Uncharacterized protein {ECO:0000313|EMBL:ERN17026.1} OS=Amborella trichopoda PE=3 SV=1	hypothetical protein AMTR_s00057p00222890 [Amborella trichopoda]
Cl0017014.1	Cl05	811600987	811606285	GO:0009808	-	Biological Process: lignin biosynthetic process (GO:0009809);; Cellular Component: cytoplasmic vesicle (GO:0016023);; MoleClr Function: identical protein binding (GO:0042802);; MoleClr Function: coniferin beta-glucosidase activity (GO:0047782);;	K05350|0|egu:105044229|K05350 beta-glucosidase [EC:3.2.1.21] | (RefSeq) beta-glucosidase 18	Carbohydrate transport and metabolism	Glycosyl hydrolase family 1	Coniferin beta-glucosidase (Precursor) OS=Pinus contorta (Shore pine) PE=1 SV=1	Beta-glucosidase {ECO:0000313|EMBL:AIP98403.1} OS=Pinus sylvestris (Scots pine) PE=2 SV=1	beta-glucosidase [Pinus sylvestris]
Cl0019146.1	Cl05	817506126	817539336	GO:0009808	tandem	Biological Process: lignin biosynthetic process (GO:0009809);; Cellular Component: cytoplasmic vesicle (GO:0016023);; MoleClr Function: identical protein binding (GO:0042802);; MoleClr Function: coniferin beta-glucosidase activity (GO:0047782);;	K01188|1.30674e-174|smo:SELMODRAFT_153534|K01188 beta-glucosidase [EC:3.2.1.21] | (RefSeq) hypothetical protein	Carbohydrate transport and metabolism	Glycosyl hydrolase family 1	Coniferin beta-glucosidase (Precursor) OS=Pinus contorta (Shore pine) PE=1 SV=1	Beta-glucosidase {ECO:0000313|EMBL:AIP98403.1} OS=Pinus sylvestris (Scots pine) PE=2 SV=1	RecName: Full=Coniferin beta-glucosidase; Flags: Precursor [Pinus contorta]
Cl0009781.1	Cl05	817829321	817883856	GO:0009808	tandem	Biological Process: lignin biosynthetic process (GO:0009809);; Cellular Component: cytoplasmic vesicle (GO:0016023);; MoleClr Function: identical protein binding (GO:0042802);; MoleClr Function: coniferin beta-glucosidase activity (GO:0047782);;	K01188|0|smo:SELMODRAFT_153534|K01188 beta-glucosidase [EC:3.2.1.21] | (RefSeq) hypothetical protein	Carbohydrate transport and metabolism	Glycosyl hydrolase family 1	Coniferin beta-glucosidase (Precursor) OS=Pinus contorta (Shore pine) PE=1 SV=1	Beta-glucosidase {ECO:0000313|EMBL:AIP98403.1} OS=Pinus sylvestris (Scots pine) PE=2 SV=1	RecName: Full=Coniferin beta-glucosidase; Flags: Precursor [Pinus contorta]
Cl0005193.1	Cl05	817929733	817935974	GO:0009808	tandem	Biological Process: lignin biosynthetic process (GO:0009809);; Cellular Component: cytoplasmic vesicle (GO:0016023);; MoleClr Function: identical protein binding (GO:0042802);; MoleClr Function: coniferin beta-glucosidase activity (GO:0047782);;	K01188|0|smo:SELMODRAFT_153534|K01188 beta-glucosidase [EC:3.2.1.21] | (RefSeq) hypothetical protein	Carbohydrate transport and metabolism	Glycosyl hydrolase family 1	Coniferin beta-glucosidase (Precursor) OS=Pinus contorta (Shore pine) PE=1 SV=1	Beta-glucosidase {ECO:0000313|EMBL:AIP98403.1} OS=Pinus sylvestris (Scots pine) PE=2 SV=1	RecName: Full=Coniferin beta-glucosidase; Flags: Precursor [Pinus contorta]
Cl0021954.1	Cl07	72566628	72574260	-	-	--	K01188|0|atr:18445359|K01188 beta-glucosidase [EC:3.2.1.21] | (RefSeq) beta-glucosidase 22	Carbohydrate transport and metabolism	Glycosyl hydrolase family 1	Beta-glucosidase 22 (Precursor) GN=OSJNBa0090H02.10 OS=Oryza sativa subsp. japonica (Rice) PE=2 SV=1	Uncharacterized protein {ECO:0000313|EMBL:ERN17026.1} OS=Amborella trichopoda PE=3 SV=1	hypothetical protein AMTR_s00057p00222890 [Amborella trichopoda]
Cl0036560.1	Cl07	503416940	503428190	-	tandem	--	K01188|0|egu:105055978|K01188 beta-glucosidase [EC:3.2.1.21] | (RefSeq) beta-glucosidase 6	Carbohydrate transport and metabolism	Glycosyl hydrolase family 1	Beta-glucosidase 40 (Precursor) GN=BGLU40 OS=Arabidopsis thaliana (Mouse-ear cress) PE=2 SV=1	Uncharacterized protein {ECO:0000313|EMBL:BAO04176.1} OS=Delphinium grandiflorum (Siberian larkspur) PE=2 SV=1	hypothetical protein [Delphinium grandiflorum]
Cl0034351.1	Cl07	503514000	503517517	-	tandem	--	K01188|0|nnu:104597977|K01188 beta-glucosidase [EC:3.2.1.21] | (RefSeq) beta-glucosidase 6	Carbohydrate transport and metabolism	Glycosyl hydrolase family 1	Beta-glucosidase 40 (Precursor) GN=BGLU40 OS=Arabidopsis thaliana (Mouse-ear cress) PE=2 SV=1	Uncharacterized protein {ECO:0000313|EMBL:BAO04176.1} OS=Delphinium grandiflorum (Siberian larkspur) PE=2 SV=1	hypothetical protein [Delphinium grandiflorum]
Cl0007459.1	Cl09	15981664	15987138	-	-	Biological Process: carbohydrate metabolic process (GO:0005975);; MoleClr Function: beta-glucosidase activity (GO:0008422);;	K01188|0|tcc:TCM_031180|K01188 beta-glucosidase [EC:3.2.1.21] | (RefSeq) Beta glucosidase 41 isoform 1	Carbohydrate transport and metabolism	Glycosyl hydrolase family 1	Beta-glucosidase 25 (Precursor) GN=BGLU25 OS=Oryza sativa subsp. japonica (Rice) PE=2 SV=2	Beta glucosidase 41 isoform 1 {ECO:0000313|EMBL:EOY12675.1} OS=Theobroma cacao (Cacao) PE=3 SV=1	PREDICTED: putative beta-glucosidase 41 isoform X1 [Populus euphratica]
Cl0023925.1	Cl09	247425106	247431258	-	-	MoleClr Function: hydrolase activity, hydrolyzing O-glycosyl compounds (GO:0004553);; Biological Process: carbohydrate metabolic process (GO:0005975);;	K01188|0|cic:CICLE_v10031299mg|K01188 beta-glucosidase [EC:3.2.1.21] | (RefSeq) hypothetical protein	Carbohydrate transport and metabolism	Glycosyl hydrolase family 1	Beta-glucosidase 40 (Precursor) GN=BGLU40 OS=Arabidopsis thaliana (Mouse-ear cress) PE=2 SV=1	Uncharacterized protein {ECO:0000313|EMBL:ESR51201.1} OS=Citrus clementina PE=3 SV=1	hypothetical protein CICLE_v10031299mg [Citrus clementina]
Cl0034343.1	Cl09	490612377	490615369	GO:0009808	tandem	Biological Process: carbohydrate metabolic process (GO:0005975);; Biological Process: lignin biosynthetic process (GO:0009809);; Cellular Component: cytoplasmic vesicle (GO:0016023);; MoleClr Function: identical protein binding (GO:0042802);; MoleClr Function: coniferin beta-glucosidase activity (GO:0047782);;	K05350|0|nnu:104589178|K05350 beta-glucosidase [EC:3.2.1.21] | (RefSeq) beta-glucosidase 18-like	Carbohydrate transport and metabolism	Glycosyl hydrolase family 1	Coniferin beta-glucosidase (Precursor) OS=Pinus contorta (Shore pine) PE=1 SV=1	Beta-glucosidase {ECO:0000313|EMBL:AIP98403.1} OS=Pinus sylvestris (Scots pine) PE=2 SV=1	RecName: Full=Coniferin beta-glucosidase; Flags: Precursor [Pinus contorta]
Cl0017750.1	Cl09	490855032	490909946	GO:0009808	tandem	Biological Process: carbohydrate metabolic process (GO:0005975);; Biological Process: lignin biosynthetic process (GO:0009809);; Cellular Component: cytoplasmic vesicle (GO:0016023);; MoleClr Function: identical protein binding (GO:0042802);; MoleClr Function: coniferin beta-glucosidase activity (GO:0047782);;	K05350|0|nnu:104589178|K05350 beta-glucosidase [EC:3.2.1.21] | (RefSeq) beta-glucosidase 18-like	Carbohydrate transport and metabolism	Glycosyl hydrolase family 1	Coniferin beta-glucosidase (Precursor) OS=Pinus contorta (Shore pine) PE=1 SV=1	Beta-glucosidase {ECO:0000313|EMBL:AIP98403.1} OS=Pinus sylvestris (Scots pine) PE=2 SV=1	RecName: Full=Coniferin beta-glucosidase; Flags: Precursor [Pinus contorta]
Cl0001330.1	Cl09	491448235	491450814	GO:0009808	tandem	Biological Process: carbohydrate metabolic process (GO:0005975);; Biological Process: lignin biosynthetic process (GO:0009809);; Cellular Component: cytoplasmic vesicle (GO:0016023);; MoleClr Function: identical protein binding (GO:0042802);; MoleClr Function: coniferin beta-glucosidase activity (GO:0047782);;	K05350|0|nnu:104589178|K05350 beta-glucosidase [EC:3.2.1.21] | (RefSeq) beta-glucosidase 18-like	Carbohydrate transport and metabolism	Glycosyl hydrolase family 1	Coniferin beta-glucosidase (Precursor) OS=Pinus contorta (Shore pine) PE=1 SV=1	Beta-glucosidase {ECO:0000313|EMBL:AIP98403.1} OS=Pinus sylvestris (Scots pine) PE=2 SV=1	RecName: Full=Coniferin beta-glucosidase; Flags: Precursor [Pinus contorta]
Cl0034544.1	Cl09	491614196	491617371	GO:0009808	tandem	Biological Process: carbohydrate metabolic process (GO:0005975);; Biological Process: lignin biosynthetic process (GO:0009809);; Cellular Component: cytoplasmic vesicle (GO:0016023);; MoleClr Function: identical protein binding (GO:0042802);; MoleClr Function: coniferin beta-glucosidase activity (GO:0047782);;	K05350|0|nnu:104589178|K05350 beta-glucosidase [EC:3.2.1.21] | (RefSeq) beta-glucosidase 18-like	Carbohydrate transport and metabolism	Glycosyl hydrolase family 1	Coniferin beta-glucosidase (Precursor) OS=Pinus contorta (Shore pine) PE=1 SV=1	Beta-glucosidase {ECO:0000313|EMBL:AIP98403.1} OS=Pinus sylvestris (Scots pine) PE=2 SV=1	RecName: Full=Coniferin beta-glucosidase; Flags: Precursor [Pinus contorta]
Cl0003698.1	Cl09	492210494	492213547	GO:0009808	tandem	Biological Process: carbohydrate metabolic process (GO:0005975);; Biological Process: lignin biosynthetic process (GO:0009809);; Cellular Component: cytoplasmic vesicle (GO:0016023);; MoleClr Function: identical protein binding (GO:0042802);; MoleClr Function: coniferin beta-glucosidase activity (GO:0047782);;	K05350|0|nnu:104589178|K05350 beta-glucosidase [EC:3.2.1.21] | (RefSeq) beta-glucosidase 18-like	Carbohydrate transport and metabolism	Glycosyl hydrolase family 1	Coniferin beta-glucosidase (Precursor) OS=Pinus contorta (Shore pine) PE=1 SV=1	Beta-glucosidase {ECO:0000313|EMBL:AIP98403.1} OS=Pinus sylvestris (Scots pine) PE=2 SV=1	RecName: Full=Coniferin beta-glucosidase; Flags: Precursor [Pinus contorta]
Cl0032293.1	Cl09	588828008	588832218	GO:0009808	-	Biological Process: lignin biosynthetic process (GO:0009809);; Cellular Component: cytoplasmic vesicle (GO:0016023);; MoleClr Function: identical protein binding (GO:0042802);; MoleClr Function: coniferin beta-glucosidase activity (GO:0047782);;	K05350|0|nnu:104609066|K05350 beta-glucosidase [EC:3.2.1.21] | (RefSeq) beta-glucosidase 18-like	Carbohydrate transport and metabolism	Glycosyl hydrolase family 1	Beta-glucosidase 18 (Precursor) OS=Oryza sativa subsp. japonica (Rice) PE=3 SV=2	OSIGBa0140J09.1 protein {ECO:0000313|EMBL:CAH67620.1} OS=Oryza sativa (Rice) PE=3 SV=1	PREDICTED: beta-glucosidase 18-like [Nelumbo nucifera]
Cl0022536.1	Cl10	426759472	426777710	GO:0009808	-	Biological Process: lignin biosynthetic process (GO:0009809);; MoleClr Function: identical protein binding (GO:0042802);; MoleClr Function: coniferin beta-glucosidase activity (GO:0047782);;	K01188|1.37536e-148|smo:SELMODRAFT_153534|K01188 beta-glucosidase [EC:3.2.1.21] | (RefSeq) hypothetical protein	Carbohydrate transport and metabolism	Glycosyl hydrolase family 1	Coniferin beta-glucosidase (Precursor) OS=Pinus contorta (Shore pine) PE=1 SV=1	Beta-glucosidase {ECO:0000313|EMBL:AIP98403.1} OS=Pinus sylvestris (Scots pine) PE=2 SV=1	RecName: Full=Coniferin beta-glucosidase; Flags: Precursor [Pinus contorta]
Cl0029851.1	Cl11	42743197	42744879	-	-	Cellular Component: cytoplasmic vesicle (GO:0016023);;	K01188|2.88952e-88|pda:103715362|K01188 beta-glucosidase [EC:3.2.1.21] | (RefSeq) beta-glucosidase 31-like	Carbohydrate transport and metabolism	Glycosyl hydrolase family 1	Beta-glucosidase 22 (Precursor) GN=OSJNBa0090H02.10 OS=Oryza sativa subsp. japonica (Rice) PE=2 SV=1	Uncharacterized protein {ECO:0000313|EnsemblPlants:TRIUR3_06840-P1} OS=Triticum urartu (Red wild einkorn) PE=3 SV=1	PREDICTED: beta-glucosidase 31-like [Phoenix dactylifera]
Cl0016572.1	Cl11	160771581	160772011	-	-	MoleClr Function: hydrolase activity, hydrolyzing O-glycosyl compounds (GO:0004553);; Biological Process: carbohydrate metabolic process (GO:0005975);;	K05350|1.24677e-27|egu:105044269|K05350 beta-glucosidase [EC:3.2.1.21] | (RefSeq) beta-glucosidase 18-like	Carbohydrate transport and metabolism	Glycosyl hydrolase family 1	Beta-glucosidase 4 OS=Oryza sativa subsp. japonica (Rice) PE=2 SV=1	Putative uncharacterized protein {ECO:0000313|EMBL:ADE77449.1} OS=Picea sitchensis (Sitka spruce) PE=2 SV=1	unknown [Picea sitchensis]
