# Supplementary material for: Cunninghamia lanceolata genome illuminates the evolutionary dynamics of gymnosperms
Source: Cell Rep. 2026 Jun 18;45(7):117566. doi: 10.1016/j.celrep.2026.117566 (PMC13415678; doi:10.1016/j.celrep.2026.117566)
Supplement: Table S15. Gene information of significantly expanded genes enriched to OG0000039 in C. lanceolata genome [file mmc6.xlsx]

## Sheet: Supple 15
Table S15. Gene information of significantly expanded genes enriched to OG0000039 in C. lanceolata genome.
Gene	Chr	Start	End	Enrich	Tandem	GO_annotation	KEGG_annotation	KOG_class_annotation	Pfam_annotation	Swissprot_annotation	TrEMBL_annotation	nr_annotation
Cl0027817.1	Cl03	17413742	17451039	-	-	Cellular Component: extracellular region (GO:0005576);;	K05909|0|ath:AT5G05390|K05909 laccase [EC:1.10.3.2] | (RefSeq) LAC12; laccase 12	Secondary metabolites biosynthesis, transport and catabolism	Multicopper oxidase	Laccase-12 (Precursor) GN=LAC12 OS=Arabidopsis thaliana (Mouse-ear cress) PE=2 SV=1	Laccase {ECO:0000256|RuleBase:RU361119} OS=Capsella rubella PE=3 SV=1	laccase 12 [Arabidopsis thaliana]
Cl0027499.1	Cl03	18708529	18737239	GO:0009808	tandem	MoleClr Function: copper ion binding (GO:0005507);; Biological Process: lignin catabolic process (GO:0046274);; Cellular Component: apoplast (GO:0048046);; MoleClr Function: hydroquinone:oxygen oxidoreductase activity (GO:0052716);; Biological Process: oxidation-reduction process (GO:0055114);;	K05909|0|atr:18423467|K05909 laccase [EC:1.10.3.2] | (RefSeq) laccase-12	Secondary metabolites biosynthesis, transport and catabolism	Multicopper oxidase	Laccase-12 (Precursor) GN=LAC12 OS=Arabidopsis thaliana (Mouse-ear cress) PE=2 SV=1	Laccase {ECO:0000256|RuleBase:RU361119} OS=Picea abies (Norway spruce) PE=2 SV=1	laccase [Picea abies]
Cl0026292.1	Cl03	19655428	19658457	GO:0009808	tandem	MoleClr Function: copper ion binding (GO:0005507);; Biological Process: lignin catabolic process (GO:0046274);; Cellular Component: apoplast (GO:0048046);; MoleClr Function: hydroquinone:oxygen oxidoreductase activity (GO:0052716);; Biological Process: oxidation-reduction process (GO:0055114);;	K05909|8.86426e-150|sind:105163916|K05909 laccase [EC:1.10.3.2] | (RefSeq) laccase-3-like	Secondary metabolites biosynthesis, transport and catabolism	Multicopper oxidase	Laccase-12 (Precursor) GN=LAC12 OS=Arabidopsis thaliana (Mouse-ear cress) PE=2 SV=1	Laccase {ECO:0000256|RuleBase:RU361119} OS=Picea abies (Norway spruce) PE=2 SV=1	laccase [Picea abies]
Cl0005762.1	Cl03	20042707	20048526	GO:0009808	-	MoleClr Function: copper ion binding (GO:0005507);; Biological Process: lignin catabolic process (GO:0046274);; Cellular Component: apoplast (GO:0048046);; MoleClr Function: hydroquinone:oxygen oxidoreductase activity (GO:0052716);; Biological Process: oxidation-reduction process (GO:0055114);;	K05909|0|atr:18423467|K05909 laccase [EC:1.10.3.2] | (RefSeq) laccase-12	Secondary metabolites biosynthesis, transport and catabolism	Multicopper oxidase	Laccase-12 (Precursor) GN=LAC12 OS=Arabidopsis thaliana (Mouse-ear cress) PE=2 SV=1	Laccase {ECO:0000256|RuleBase:RU361119} OS=Picea abies (Norway spruce) PE=2 SV=1	unknown [Picea sitchensis]
Cl0000305.1	Cl03	21845569	21896226	GO:0009808	tandem	MoleClr Function: copper ion binding (GO:0005507);; Biological Process: lignin catabolic process (GO:0046274);; Cellular Component: apoplast (GO:0048046);; MoleClr Function: hydroquinone:oxygen oxidoreductase activity (GO:0052716);; Biological Process: oxidation-reduction process (GO:0055114);;	K05909|0|atr:18423467|K05909 laccase [EC:1.10.3.2] | (RefSeq) laccase-12	Secondary metabolites biosynthesis, transport and catabolism	Multicopper oxidase	Laccase-12 (Precursor) GN=LAC12 OS=Arabidopsis thaliana (Mouse-ear cress) PE=2 SV=1	Laccase {ECO:0000256|RuleBase:RU361119} OS=Picea sitchensis (Sitka spruce) PE=2 SV=1	unknown [Picea sitchensis]
Cl0024702.1	Cl03	22116912	22120455	GO:0009808	tandem	MoleClr Function: copper ion binding (GO:0005507);; Biological Process: lignin catabolic process (GO:0046274);; Cellular Component: apoplast (GO:0048046);; MoleClr Function: hydroquinone:oxygen oxidoreductase activity (GO:0052716);; Biological Process: oxidation-reduction process (GO:0055114);;	K05909|0|atr:18423467|K05909 laccase [EC:1.10.3.2] | (RefSeq) laccase-12	Secondary metabolites biosynthesis, transport and catabolism	Multicopper oxidase	Laccase-3 (Precursor) GN=B1088C09.5 OS=Oryza sativa subsp. japonica (Rice) PE=2 SV=1	Laccase {ECO:0000256|RuleBase:RU361119} OS=Picea sitchensis (Sitka spruce) PE=2 SV=1	unknown [Picea sitchensis]
Cl0002420.1	Cl03	22930663	22976061	-	-	Cellular Component: extracellular region (GO:0005576);; MoleClr Function: oxidoreductase activity (GO:0016491);; Biological Process: metabolic process (GO:0044710);; MoleClr Function: metal ion binding (GO:0046872);;	K05909|0|atr:18423467|K05909 laccase [EC:1.10.3.2] | (RefSeq) laccase-12	Secondary metabolites biosynthesis, transport and catabolism	Multicopper oxidase	Laccase-12 (Precursor) GN=LAC12 OS=Arabidopsis thaliana (Mouse-ear cress) PE=2 SV=1	Laccase {ECO:0000256|RuleBase:RU361119} OS=Picea abies (Norway spruce) PE=2 SV=1	laccase [Picea abies]
Cl0033705.1	Cl03	25934052	25936254	GO:0009808	tandem	MoleClr Function: copper ion binding (GO:0005507);; Biological Process: lignin catabolic process (GO:0046274);; Cellular Component: apoplast (GO:0048046);; MoleClr Function: hydroquinone:oxygen oxidoreductase activity (GO:0052716);; Biological Process: oxidation-reduction process (GO:0055114);;	K05909|0|nnu:104610789|K05909 laccase [EC:1.10.3.2] | (RefSeq) laccase-17-like	Secondary metabolites biosynthesis, transport and catabolism	Multicopper oxidase	Laccase-17 (Precursor) GN=LAC17 OS=Arabidopsis thaliana (Mouse-ear cress) PE=2 SV=1	Laccase {ECO:0000256|RuleBase:RU361119} OS=Chamaecyparis obtusa (Hinoki false-cypress) PE=2 SV=1	laccase [Chamaecyparis obtusa]
Cl0022644.1	Cl03	53496714	53556464	GO:0009808	-	MoleClr Function: copper ion binding (GO:0005507);; Biological Process: lignin catabolic process (GO:0046274);; Cellular Component: apoplast (GO:0048046);; MoleClr Function: hydroquinone:oxygen oxidoreductase activity (GO:0052716);; Biological Process: oxidation-reduction process (GO:0055114);;	K05909|0|atr:18423467|K05909 laccase [EC:1.10.3.2] | (RefSeq) laccase-12	Secondary metabolites biosynthesis, transport and catabolism	Multicopper oxidase	Laccase-12 (Precursor) GN=LAC12 OS=Arabidopsis thaliana (Mouse-ear cress) PE=2 SV=1	Laccase {ECO:0000256|RuleBase:RU361119} OS=Picea sitchensis (Sitka spruce) PE=2 SV=1	unknown [Picea sitchensis]
Cl0007545.1	Cl03	101829435	101836252	GO:0009808	tandem	MoleClr Function: copper ion binding (GO:0005507);; Biological Process: lignin catabolic process (GO:0046274);; Cellular Component: apoplast (GO:0048046);; MoleClr Function: hydroquinone:oxygen oxidoreductase activity (GO:0052716);; Biological Process: oxidation-reduction process (GO:0055114);;	K05909|0|atr:18423467|K05909 laccase [EC:1.10.3.2] | (RefSeq) laccase-12	Secondary metabolites biosynthesis, transport and catabolism	Multicopper oxidase	Laccase-12 (Precursor) GN=LAC12 OS=Arabidopsis thaliana (Mouse-ear cress) PE=2 SV=1	Laccase {ECO:0000256|RuleBase:RU361119} OS=Picea sitchensis (Sitka spruce) PE=2 SV=1	unknown [Picea sitchensis]
Cl0030408.1	Cl03	171508942	171512765	GO:0009808	-	MoleClr Function: copper ion binding (GO:0005507);; Biological Process: lignin catabolic process (GO:0046274);; Cellular Component: apoplast (GO:0048046);; MoleClr Function: hydroquinone:oxygen oxidoreductase activity (GO:0052716);; Biological Process: oxidation-reduction process (GO:0055114);;	K05909|0|nnu:104610789|K05909 laccase [EC:1.10.3.2] | (RefSeq) laccase-17-like	Secondary metabolites biosynthesis, transport and catabolism	Multicopper oxidase	Laccase-17 (Precursor) GN=LAC17 OS=Arabidopsis thaliana (Mouse-ear cress) PE=2 SV=1	Laccase {ECO:0000256|RuleBase:RU361119} OS=Pinus taeda (Loblolly pine) PE=2 SV=1	laccase [Pinus taeda]
Cl0009867.1	Cl03	171990375	172004349	GO:0009808	-	MoleClr Function: copper ion binding (GO:0005507);; Biological Process: lignin catabolic process (GO:0046274);; Cellular Component: apoplast (GO:0048046);; MoleClr Function: hydroquinone:oxygen oxidoreductase activity (GO:0052716);; Biological Process: oxidation-reduction process (GO:0055114);;	K05909|0|nnu:104610789|K05909 laccase [EC:1.10.3.2] | (RefSeq) laccase-17-like	Secondary metabolites biosynthesis, transport and catabolism	Multicopper oxidase	Laccase-17 (Precursor) GN=LAC17 OS=Arabidopsis thaliana (Mouse-ear cress) PE=2 SV=1	Laccase {ECO:0000256|RuleBase:RU361119} OS=Pinus taeda (Loblolly pine) PE=2 SV=1	laccase [Pinus taeda]
Cl0019968.1	Cl03	190459021	190461234	GO:0009808	-	MoleClr Function: copper ion binding (GO:0005507);; Biological Process: lignin catabolic process (GO:0046274);; Cellular Component: apoplast (GO:0048046);; MoleClr Function: hydroquinone:oxygen oxidoreductase activity (GO:0052716);; Biological Process: oxidation-reduction process (GO:0055114);;	K05909|0|nnu:104610789|K05909 laccase [EC:1.10.3.2] | (RefSeq) laccase-17-like	Secondary metabolites biosynthesis, transport and catabolism	Multicopper oxidase	Laccase-17 (Precursor) GN=LAC17 OS=Arabidopsis thaliana (Mouse-ear cress) PE=2 SV=1	Laccase {ECO:0000256|RuleBase:RU361119} OS=Chamaecyparis obtusa (Hinoki false-cypress) PE=2 SV=1	laccase [Chamaecyparis obtusa]
Cl0010357.1	Cl04	363966228	363971115	GO:0009808	-	MoleClr Function: copper ion binding (GO:0005507);; Biological Process: lignin catabolic process (GO:0046274);; Cellular Component: apoplast (GO:0048046);; MoleClr Function: hydroquinone:oxygen oxidoreductase activity (GO:0052716);; Biological Process: oxidation-reduction process (GO:0055114);;	K05909|0|atr:18423467|K05909 laccase [EC:1.10.3.2] | (RefSeq) laccase-12	Secondary metabolites biosynthesis, transport and catabolism	Multicopper oxidase	Laccase-3 (Precursor) GN=B1088C09.5 OS=Oryza sativa subsp. japonica (Rice) PE=2 SV=1	Laccase {ECO:0000256|RuleBase:RU361119} OS=Picea abies (Norway spruce) PE=2 SV=1	laccase [Picea abies]
Cl0001108.1	Cl05	736729166	736734318	GO:0009808	tandem	MoleClr Function: copper ion binding (GO:0005507);; Biological Process: lignin catabolic process (GO:0046274);; Cellular Component: apoplast (GO:0048046);; MoleClr Function: hydroquinone:oxygen oxidoreductase activity (GO:0052716);; Biological Process: oxidation-reduction process (GO:0055114);;	K05909|0|atr:18423467|K05909 laccase [EC:1.10.3.2] | (RefSeq) laccase-12	Secondary metabolites biosynthesis, transport and catabolism	Multicopper oxidase	Laccase-12 (Precursor) GN=LAC12 OS=Arabidopsis thaliana (Mouse-ear cress) PE=2 SV=1	Laccase {ECO:0000256|RuleBase:RU361119} OS=Picea abies (Norway spruce) PE=2 SV=1	laccase [Picea abies]
Cl0035627.1	Cl05	737357752	737362970	-	tandem	MoleClr Function: oxidoreductase activity (GO:0016491);; Biological Process: metabolic process (GO:0044710);; MoleClr Function: metal ion binding (GO:0046872);;	K05909|0|atr:18423467|K05909 laccase [EC:1.10.3.2] | (RefSeq) laccase-12	Secondary metabolites biosynthesis, transport and catabolism	Multicopper oxidase	Laccase-3 (Precursor) GN=B1088C09.5 OS=Oryza sativa subsp. japonica (Rice) PE=2 SV=1	Laccase {ECO:0000256|RuleBase:RU361119} OS=Picea sitchensis (Sitka spruce) PE=2 SV=1	unknown [Picea sitchensis]
Cl0001843.1	Cl05	737699685	737705116	-	tandem	MoleClr Function: oxidoreductase activity (GO:0016491);; Biological Process: metabolic process (GO:0044710);; MoleClr Function: metal ion binding (GO:0046872);;	K05909|0|atr:18423467|K05909 laccase [EC:1.10.3.2] | (RefSeq) laccase-12	Secondary metabolites biosynthesis, transport and catabolism	Multicopper oxidase	Laccase-12 (Precursor) GN=LAC12 OS=Arabidopsis thaliana (Mouse-ear cress) PE=2 SV=1	Laccase {ECO:0000256|RuleBase:RU361119} OS=Picea sitchensis (Sitka spruce) PE=2 SV=1	unknown [Picea sitchensis]
Cl0011113.1	Cl05	739033836	739075963	GO:0009808	tandem	MoleClr Function: copper ion binding (GO:0005507);; Biological Process: lignin catabolic process (GO:0046274);; Cellular Component: apoplast (GO:0048046);; MoleClr Function: hydroquinone:oxygen oxidoreductase activity (GO:0052716);; Biological Process: oxidation-reduction process (GO:0055114);;	K05909|0|atr:18423467|K05909 laccase [EC:1.10.3.2] | (RefSeq) laccase-12	Secondary metabolites biosynthesis, transport and catabolism	Multicopper oxidase	Laccase-3 (Precursor) GN=B1088C09.5 OS=Oryza sativa subsp. japonica (Rice) PE=2 SV=1	Laccase {ECO:0000256|RuleBase:RU361119} OS=Picea sitchensis (Sitka spruce) PE=2 SV=1	unknown [Picea sitchensis]
Cl0003865.1	Cl05	740148273	740181988	GO:0009808	tandem	MoleClr Function: copper ion binding (GO:0005507);; Biological Process: lignin catabolic process (GO:0046274);; Cellular Component: apoplast (GO:0048046);; MoleClr Function: hydroquinone:oxygen oxidoreductase activity (GO:0052716);; Biological Process: oxidation-reduction process (GO:0055114);;	K05909|0|atr:18423467|K05909 laccase [EC:1.10.3.2] | (RefSeq) laccase-12	Secondary metabolites biosynthesis, transport and catabolism	Multicopper oxidase	Laccase-3 (Precursor) GN=LAC3 OS=Arabidopsis thaliana (Mouse-ear cress) PE=2 SV=2	Laccase {ECO:0000256|RuleBase:RU361119} OS=Picea sitchensis (Sitka spruce) PE=2 SV=1	unknown [Picea sitchensis]
Cl0035947.1	Cl06	12029767	12032061	GO:0009808	tandem	MoleClr Function: copper ion binding (GO:0005507);; Biological Process: lignin catabolic process (GO:0046274);; Cellular Component: apoplast (GO:0048046);; MoleClr Function: hydroquinone:oxygen oxidoreductase activity (GO:0052716);; Biological Process: oxidation-reduction process (GO:0055114);;	K05909|0|nnu:104610789|K05909 laccase [EC:1.10.3.2] | (RefSeq) laccase-17-like	Secondary metabolites biosynthesis, transport and catabolism	Multicopper oxidase	Laccase-17 (Precursor) GN=LAC17 OS=Arabidopsis thaliana (Mouse-ear cress) PE=2 SV=1	Laccase {ECO:0000256|RuleBase:RU361119} OS=Pinus taeda (Loblolly pine) PE=2 SV=1	laccase [Pinus taeda]
Cl0024604.1	Cl06	12076337	12078627	GO:0009808	tandem	MoleClr Function: copper ion binding (GO:0005507);; MoleClr Function: L-ascorbate oxidase activity (GO:0008447);; Biological Process: lignin catabolic process (GO:0046274);; Cellular Component: apoplast (GO:0048046);; MoleClr Function: hydroquinone:oxygen oxidoreductase activity (GO:0052716);; Biological Process: oxidation-reduction process (GO:0055114);;	K05909|0|nnu:104610789|K05909 laccase [EC:1.10.3.2] | (RefSeq) laccase-17-like	Secondary metabolites biosynthesis, transport and catabolism	Multicopper oxidase	Laccase-17 (Precursor) GN=LAC17 OS=Arabidopsis thaliana (Mouse-ear cress) PE=2 SV=1	Laccase {ECO:0000256|RuleBase:RU361119} OS=Pinus taeda (Loblolly pine) PE=2 SV=1	laccase [Pinus taeda]
Cl0000143.1	Cl06	12316231	12318643	GO:0009808	tandem	MoleClr Function: copper ion binding (GO:0005507);; MoleClr Function: L-ascorbate oxidase activity (GO:0008447);; Biological Process: lignin catabolic process (GO:0046274);; Cellular Component: apoplast (GO:0048046);; MoleClr Function: hydroquinone:oxygen oxidoreductase activity (GO:0052716);; Biological Process: oxidation-reduction process (GO:0055114);;	K05909|0|nnu:104610789|K05909 laccase [EC:1.10.3.2] | (RefSeq) laccase-17-like	Secondary metabolites biosynthesis, transport and catabolism	Multicopper oxidase	Laccase-17 (Precursor) GN=LAC17 OS=Arabidopsis thaliana (Mouse-ear cress) PE=2 SV=1	Laccase {ECO:0000256|RuleBase:RU361119} OS=Pinus taeda (Loblolly pine) PE=2 SV=1	laccase [Pinus taeda]
Cl0000596.1	Cl06	12503746	12506069	GO:0009808	tandem	MoleClr Function: copper ion binding (GO:0005507);; MoleClr Function: L-ascorbate oxidase activity (GO:0008447);; Biological Process: lignin catabolic process (GO:0046274);; Cellular Component: apoplast (GO:0048046);; MoleClr Function: hydroquinone:oxygen oxidoreductase activity (GO:0052716);; Biological Process: oxidation-reduction process (GO:0055114);;	K05909|0|nnu:104610789|K05909 laccase [EC:1.10.3.2] | (RefSeq) laccase-17-like	Secondary metabolites biosynthesis, transport and catabolism	Multicopper oxidase	Laccase-17 (Precursor) GN=LAC17 OS=Arabidopsis thaliana (Mouse-ear cress) PE=2 SV=1	Laccase {ECO:0000256|RuleBase:RU361119} OS=Pinus taeda (Loblolly pine) PE=2 SV=1	laccase [Pinus taeda]
Cl0013965.1	Cl06	14413954	14453877	-	-	MoleClr Function: oxidoreductase activity, acting on diphenols and related substances as donors, oxygen as acceptor (GO:0016682);; Biological Process: metabolic process (GO:0044710);; MoleClr Function: metal ion binding (GO:0046872);;	K05909|2.43274e-169|nnu:104610789|K05909 laccase [EC:1.10.3.2] | (RefSeq) laccase-17-like	Secondary metabolites biosynthesis, transport and catabolism	Multicopper oxidase	Laccase-17 (Precursor) GN=LAC17 OS=Arabidopsis thaliana (Mouse-ear cress) PE=2 SV=1	Laccase {ECO:0000256|RuleBase:RU361119} OS=Pinus taeda (Loblolly pine) PE=2 SV=1	laccase [Pinus taeda]
Cl0028789.1	Cl06	42650622	42657178	GO:0009808	-	MoleClr Function: copper ion binding (GO:0005507);; MoleClr Function: L-ascorbate oxidase activity (GO:0008447);; Biological Process: lignin catabolic process (GO:0046274);; Cellular Component: apoplast (GO:0048046);; MoleClr Function: hydroquinone:oxygen oxidoreductase activity (GO:0052716);; Biological Process: oxidation-reduction process (GO:0055114);;	K05909|0|cit:102610793|K05909 laccase [EC:1.10.3.2] | (RefSeq) laccase-17-like	Secondary metabolites biosynthesis, transport and catabolism	Multicopper oxidase	Laccase-4 (Precursor) OS=Oryza sativa subsp. japonica (Rice) PE=2 SV=1	Laccase {ECO:0000256|RuleBase:RU361119} OS=Pinus taeda (Loblolly pine) PE=2 SV=1	laccase [Pinus taeda]
Cl0014599.1	Cl06	747110705	747117820	GO:0009808	-	MoleClr Function: copper ion binding (GO:0005507);; MoleClr Function: L-ascorbate oxidase activity (GO:0008447);; Biological Process: lignin catabolic process (GO:0046274);; Cellular Component: apoplast (GO:0048046);; MoleClr Function: hydroquinone:oxygen oxidoreductase activity (GO:0052716);; Biological Process: oxidation-reduction process (GO:0055114);;	K05909|0|egu:105047178|K05909 laccase [EC:1.10.3.2] | (RefSeq) laccase-11-like	Secondary metabolites biosynthesis, transport and catabolism	Multicopper oxidase	Laccase-11 (Precursor) OS=Arabidopsis thaliana (Mouse-ear cress) PE=2 SV=1	Laccase {ECO:0000256|RuleBase:RU361119} OS=Picea sitchensis (Sitka spruce) PE=2 SV=1	unknown [Picea sitchensis]
Cl0026420.1	Cl06	755330617	755346596	GO:0009808	tandem	MoleClr Function: copper ion binding (GO:0005507);; MoleClr Function: L-ascorbate oxidase activity (GO:0008447);; Biological Process: lignin catabolic process (GO:0046274);; Cellular Component: apoplast (GO:0048046);; MoleClr Function: hydroquinone:oxygen oxidoreductase activity (GO:0052716);; Biological Process: oxidation-reduction process (GO:0055114);;	K05909|0|jcu:105630153|K05909 laccase [EC:1.10.3.2] | (RefSeq) laccase-11-like	Secondary metabolites biosynthesis, transport and catabolism	Multicopper oxidase	Laccase-11 (Precursor) OS=Arabidopsis thaliana (Mouse-ear cress) PE=2 SV=1	Laccase {ECO:0000256|RuleBase:RU361119} OS=Picea sitchensis (Sitka spruce) PE=2 SV=1	unknown [Picea sitchensis]
Cl0009859.1	Cl06	755353993	755357395	GO:0009808	tandem	MoleClr Function: copper ion binding (GO:0005507);; MoleClr Function: L-ascorbate oxidase activity (GO:0008447);; Biological Process: lignin catabolic process (GO:0046274);; Cellular Component: apoplast (GO:0048046);; MoleClr Function: hydroquinone:oxygen oxidoreductase activity (GO:0052716);; Biological Process: oxidation-reduction process (GO:0055114);;	K05909|0|jcu:105630153|K05909 laccase [EC:1.10.3.2] | (RefSeq) laccase-11-like	Secondary metabolites biosynthesis, transport and catabolism	Multicopper oxidase	Laccase-11 (Precursor) OS=Arabidopsis thaliana (Mouse-ear cress) PE=2 SV=1	Laccase {ECO:0000256|RuleBase:RU361119} OS=Picea sitchensis (Sitka spruce) PE=2 SV=1	unknown [Picea sitchensis]
Cl0000435.1	Cl06	756864598	756869785	GO:0009808	-	MoleClr Function: copper ion binding (GO:0005507);; MoleClr Function: L-ascorbate oxidase activity (GO:0008447);; Biological Process: lignin catabolic process (GO:0046274);; Cellular Component: apoplast (GO:0048046);; MoleClr Function: hydroquinone:oxygen oxidoreductase activity (GO:0052716);; Biological Process: oxidation-reduction process (GO:0055114);;	K05909|0|jcu:105630153|K05909 laccase [EC:1.10.3.2] | (RefSeq) laccase-11-like	Secondary metabolites biosynthesis, transport and catabolism	Multicopper oxidase	Laccase-11 (Precursor) OS=Arabidopsis thaliana (Mouse-ear cress) PE=2 SV=1	Laccase {ECO:0000256|RuleBase:RU361119} OS=Picea sitchensis (Sitka spruce) PE=2 SV=1	unknown [Picea sitchensis]
Cl0018721.1	Cl06	757180352	757183634	-	tandem	MoleClr Function: oxidoreductase activity (GO:0016491);; Biological Process: metabolic process (GO:0044710);; MoleClr Function: metal ion binding (GO:0046872);;	K05909|0|mdm:103420918|K05909 laccase [EC:1.10.3.2] | (RefSeq) laccase-11-like	Secondary metabolites biosynthesis, transport and catabolism	Multicopper oxidase	Laccase-4 (Precursor) GN=F16M14.1 OS=Arabidopsis thaliana (Mouse-ear cress) PE=2 SV=2	Laccase {ECO:0000256|RuleBase:RU361119} OS=Pinus taeda (Loblolly pine) PE=2 SV=1	laccase [Pinus taeda]
Cl0032976.1	Cl06	757234130	757237396	GO:0009808	tandem	MoleClr Function: copper ion binding (GO:0005507);; MoleClr Function: L-ascorbate oxidase activity (GO:0008447);; Biological Process: lignin catabolic process (GO:0046274);; Cellular Component: apoplast (GO:0048046);; MoleClr Function: hydroquinone:oxygen oxidoreductase activity (GO:0052716);; Biological Process: oxidation-reduction process (GO:0055114);;	K05909|0|jcu:105630153|K05909 laccase [EC:1.10.3.2] | (RefSeq) laccase-11-like	Secondary metabolites biosynthesis, transport and catabolism	Multicopper oxidase	Laccase-11 (Precursor) OS=Arabidopsis thaliana (Mouse-ear cress) PE=2 SV=1	Laccase {ECO:0000256|RuleBase:RU361119} OS=Picea sitchensis (Sitka spruce) PE=2 SV=1	unknown [Picea sitchensis]
Cl0024818.1	Cl06	757288582	757291368	-	tandem	Biological Process: cellular process (GO:0009987);; MoleClr Function: oxidoreductase activity, acting on diphenols and related substances as donors, oxygen as acceptor (GO:0016682);; Biological Process: metabolic process (GO:0044710);; MoleClr Function: metal ion binding (GO:0046872);;	K05909|0|jcu:105630153|K05909 laccase [EC:1.10.3.2] | (RefSeq) laccase-11-like	Secondary metabolites biosynthesis, transport and catabolism	Multicopper oxidase	Laccase-11 (Precursor) OS=Arabidopsis thaliana (Mouse-ear cress) PE=2 SV=1	Laccase {ECO:0000256|RuleBase:RU361119} OS=Picea sitchensis (Sitka spruce) PE=2 SV=1	unknown [Picea sitchensis]
Cl0007264.1	Cl06	794601493	794606244	GO:0009808	-	MoleClr Function: copper ion binding (GO:0005507);; MoleClr Function: L-ascorbate oxidase activity (GO:0008447);; Biological Process: lignin catabolic process (GO:0046274);; Cellular Component: apoplast (GO:0048046);; MoleClr Function: hydroquinone:oxygen oxidoreductase activity (GO:0052716);; Biological Process: oxidation-reduction process (GO:0055114);;	K05909|0|jcu:105630153|K05909 laccase [EC:1.10.3.2] | (RefSeq) laccase-11-like	Secondary metabolites biosynthesis, transport and catabolism	Multicopper oxidase	Laccase-11 (Precursor) OS=Arabidopsis thaliana (Mouse-ear cress) PE=2 SV=1	Laccase {ECO:0000256|RuleBase:RU361119} OS=Chamaecyparis obtusa (Hinoki false-cypress) PE=2 SV=1	laccase [Chamaecyparis obtusa]
Cl0003737.1	Cl07	193016265	193020291	GO:0009808	-	MoleClr Function: copper ion binding (GO:0005507);; MoleClr Function: L-ascorbate oxidase activity (GO:0008447);; Biological Process: lignin catabolic process (GO:0046274);; Cellular Component: apoplast (GO:0048046);; MoleClr Function: hydroquinone:oxygen oxidoreductase activity (GO:0052716);; Biological Process: oxidation-reduction process (GO:0055114);;	K05909|0|jcu:105630153|K05909 laccase [EC:1.10.3.2] | (RefSeq) laccase-11-like	Secondary metabolites biosynthesis, transport and catabolism	Multicopper oxidase	Laccase-11 (Precursor) OS=Arabidopsis thaliana (Mouse-ear cress) PE=2 SV=1	Laccase {ECO:0000256|RuleBase:RU361119} OS=Chamaecyparis obtusa (Hinoki false-cypress) PE=2 SV=1	laccase [Chamaecyparis obtusa]
Cl0013919.1	Cl08	98229545	98254350	-	-	MoleClr Function: oxidoreductase activity (GO:0016491);; Biological Process: metabolic process (GO:0044710);; MoleClr Function: metal ion binding (GO:0046872);;	K05909|0|nnu:104609935|K05909 laccase [EC:1.10.3.2] | (RefSeq) laccase-1	Secondary metabolites biosynthesis, transport and catabolism	Multicopper oxidase	Laccase-1 (Precursor) GN=LAC1 OS=Arabidopsis thaliana (Mouse-ear cress) PE=2 SV=1	Uncharacterized protein {ECO:0000313|EMBL:KCW83998.1} (Fragment) OS=Eucalyptus grandis (Flooded gum) PE=4 SV=1	PREDICTED: laccase-1 [Nelumbo nucifera]
Cl0034866.1	Cl08	126287712	126291996	GO:0009808	-	MoleClr Function: copper ion binding (GO:0005507);; Biological Process: lignin catabolic process (GO:0046274);; Cellular Component: apoplast (GO:0048046);; MoleClr Function: hydroquinone:oxygen oxidoreductase activity (GO:0052716);; Biological Process: oxidation-reduction process (GO:0055114);;	K05909|0|egr:104426455|K05909 laccase [EC:1.10.3.2] | (RefSeq) laccase-17	Secondary metabolites biosynthesis, transport and catabolism	Multicopper oxidase	Laccase-17 (Precursor) GN=LAC17 OS=Arabidopsis thaliana (Mouse-ear cress) PE=2 SV=1	Laccase {ECO:0000256|RuleBase:RU361119} OS=Eucalyptus grandis (Flooded gum) PE=3 SV=1	PREDICTED: laccase-17-like [Eucalyptus grandis]
Cl0030706.1	Cl08	458696392	458700251	-	-	MoleClr Function: oxidoreductase activity (GO:0016491);; Biological Process: metabolic process (GO:0044710);; MoleClr Function: metal ion binding (GO:0046872);;	K05909|0|egr:104422176|K05909 laccase [EC:1.10.3.2] | (RefSeq) laccase-1	Secondary metabolites biosynthesis, transport and catabolism	Multicopper oxidase	Laccase-2 (Precursor) OS=Oryza sativa subsp. japonica (Rice) PE=2 SV=1	Uncharacterized protein {ECO:0000313|EMBL:KCW83998.1} (Fragment) OS=Eucalyptus grandis (Flooded gum) PE=4 SV=1	PREDICTED: laccase-1 [Eucalyptus grandis]
Cl0010777.1	Cl11	470638976	470677876	-	-	--	K05909|0|nnu:104604732|K05909 laccase [EC:1.10.3.2] | (RefSeq) laccase-6	Secondary metabolites biosynthesis, transport and catabolism	Multicopper oxidase	Laccase-4 (Precursor) OS=Oryza sativa subsp. japonica (Rice) PE=2 SV=1	Uncharacterized protein {ECO:0000313|EMBL:KCW71481.1} (Fragment) OS=Eucalyptus grandis (Flooded gum) PE=4 SV=1	PREDICTED: laccase-6 [Nelumbo nucifera]
Cl0004237.1	Cl11	603003429	603076681	-	-	MoleClr Function: oxidoreductase activity (GO:0016491);; Biological Process: metabolic process (GO:0044710);; MoleClr Function: metal ion binding (GO:0046872);;	K05909|0|cit:102608728|K05909 laccase [EC:1.10.3.2] | (RefSeq) laccase-7-like	Secondary metabolites biosynthesis, transport and catabolism	Multicopper oxidase	Laccase-12 (Precursor) GN=LAC12 OS=Arabidopsis thaliana (Mouse-ear cress) PE=2 SV=1	Laccase {ECO:0000256|RuleBase:RU361119} OS=Picea abies (Norway spruce) PE=2 SV=1	laccase [Picea abies]
