# Supplementary material for: Cunninghamia lanceolata genome illuminates the evolutionary dynamics of gymnosperms
Source: Cell Rep. 2026 Jun 18;45(7):117566. doi: 10.1016/j.celrep.2026.117566 (PMC13415678; doi:10.1016/j.celrep.2026.117566)
Supplement: Table S23. Summary of population resequencing [file mmc7.xlsx]

## Sheet: Supple23
Table S23. Summary of population resequencing
Sample ID	SLAF number	Total depth	Average depth	Total SNP	SNP number	Integrity	Heter ratio
GZH-1	75259	788610	10.48	3419532	1030169	0.3013	0.0516
GZH-2	83253	742572	8.92	3419532	1102752	0.3225	0.0526
GZH-3	77563	498013	6.42	3419532	1038818	0.3038	0.0504
GZH-4	93611	952248	10.17	3419532	1158232	0.3387	0.0541
GZH-5	89798	986013	10.98	3419532	1134283	0.3317	0.055
GZH-6	83401	901377	10.81	3419532	1111472	0.325	0.0536
GZH-7	79455	1016403	12.79	3419532	1125044	0.329	0.0544
GZH-8	91864	1369245	14.91	3419532	1201377	0.3513	0.0595
GZH-9	104237	1190379	11.42	3419532	1198253	0.3504	0.0566
GZH-10	98999	806831	8.15	3419532	1124364	0.3288	0.0516
GZH-11	107944	798233	7.39	3419532	1071665	0.3134	0.0515
GZH-12	92253	1232559	13.36	3419532	1172655	0.3429	0.0556
GZH-13	115393	1355121	11.74	3419532	1232457	0.3604	0.0532
HNX-1	101740	1192914	11.73	3419532	1185032	0.3465	0.0549
HNX-2	126350	1276185	10.1	3419532	1239389	0.3624	0.053
HNX-3	105953	916202	8.65	3419532	1139210	0.3331	0.0473
HNX-4	87027	1044133	12	3419532	1145761	0.3351	0.0547
HNX-5	94061	911742	9.69	3419532	1148652	0.3359	0.0556
HNX-6	111507	1957228	17.55	3419532	1266461	0.3704	0.0531
HNX-7	132281	1904311	14.4	3419532	1328880	0.3886	0.0569
HNX-8	101785	1794963	17.63	3419532	1252154	0.3662	0.0585
HNX-9	118288	1067328	9.02	3419532	1200921	0.3512	0.051
HNX-10	108084	1722250	15.93	3419532	1266576	0.3704	0.059
HNX-11	114200	1876892	16.44	3419532	1289220	0.377	0.0593
HNX-12	79810	1011236	12.67	3419532	1129446	0.3303	0.0551
HNX-13	108234	1488986	13.76	3419532	1223420	0.3578	0.0513
SXA-1	97879	1717271	17.54	3419532	1242660	0.3634	0.0596
SXA-2	83541	1026900	12.29	3419532	1126302	0.3294	0.05
SXA-3	84068	948536	11.28	3419532	1128016	0.3299	0.055
SXA-4	95962	1318603	13.74	3419532	1207203	0.353	0.0568
SXA-5	89895	1012014	11.26	3419532	1162573	0.34	0.0564
SXA-6	71325	532554	7.47	3419532	996556	0.2914	0.0476
SXA-7	83235	851538	10.23	3419532	1125065	0.329	0.0537
SXA-8	109681	1816397	16.56	3419532	1274381	0.3727	0.0597
SXA-9	85616	1072819	12.53	3419532	1157069	0.3384	0.0552
SXA-10	94434	1511382	16	3419532	1222605	0.3575	0.0595
SXA-11	84481	750309	8.88	3419532	1102340	0.3224	0.0523
SXA-12	86572	1234575	14.26	3419532	1182103	0.3457	0.0557
SXA-13	90239	1456405	16.14	3419532	1215203	0.3554	0.0583
FJM-1	94020	1229989	13.08	3419532	1194608	0.3493	0.0582
FJM-2	91704	1548523	16.89	3419532	1218264	0.3563	0.0584
FJM-3	151321	2181535	14.42	3419532	1382195	0.4042	0.0578
FJM-4	105457	1816483	17.22	3419532	1274731	0.3728	0.0595
FJM-5	108652	2180914	20.07	3419532	1285965	0.3761	0.0601
FJM-6	104951	1562149	14.88	3419532	1252861	0.3664	0.0589
FJM-7	95642	2141013	22.39	3419532	1263649	0.3695	0.0618
FJM-8	96432	1102087	11.43	3419532	1172540	0.3429	0.0546
FJM-9	110082	2181075	19.81	3419532	1288620	0.3768	0.0601
FJM-10	97959	2383634	24.33	3419532	1284769	0.3757	0.0629
FJM-11	87683	991631	11.31	3419532	1141920	0.3339	0.0546
FJM-12	88570	848470	9.58	3419532	1130734	0.3307	0.0535
FJM-13	74180	664135	8.95	3419532	1053407	0.3081	0.0509
YNN-1	86852	780307	8.98	3419532	1169024	0.3419	0.0491
YNN-2	70523	674455	9.56	3419532	1012982	0.2962	0.0296
YNN-3	87761	739561	8.43	3419532	1135712	0.3321	0.0469
YNN-4	80780	820818	10.16	3419532	1141719	0.3339	0.0519
YNN-5	90049	771374	8.57	3419532	1181118	0.3454	0.0579
YNN-6	88481	665003	7.52	3419532	1182880	0.3459	0.0527
YNN-7	79413	479949	6.04	3419532	1080891	0.3161	0.0483
YNN-8	83672	825074	9.86	3419532	1162033	0.3398	0.053
YNN-9	77262	542425	7.02	3419532	1078646	0.3154	0.0484
YNN-10	128726	1307708	10.16	3419532	1378898	0.4032	0.0646
YNN-11	74691	659481	8.83	3419532	1095763	0.3204	0.0463
YNN-12	87607	783397	8.94	3419532	1152651	0.3371	0.0506
YNN-13	103127	919721	8.92	3419532	1184562	0.3464	0.0486
SCD-1	81748	640083	7.83	3419532	1057220	0.3092	0.0329
SCD-2	92816	870551	9.38	3419532	1094318	0.32	0.0273
SCD-3	94272	1361679	14.44	3419532	1207305	0.3531	0.0375
SCD-4	89184	1190019	13.34	3419532	1178277	0.3446	0.0472
SCD-5	90113	1354084	15.03	3419532	1144156	0.3346	0.0301
SCD-6	92471	1471777	15.92	3419532	1192356	0.3487	0.0406
SCD-7	89208	1211005	13.58	3419532	1127454	0.3297	0.0286
SCD-8	93748	1389778	14.82	3419532	1163990	0.3404	0.0268
SCD-9	91187	1329413	14.58	3419532	1187304	0.3472	0.0427
SCD-10	90795	1534266	16.9	3419532	1171652	0.3426	0.0291
SCD-11	98345	1519246	15.45	3419532	1206085	0.3527	0.0424
SCD-12	104734	1305298	12.46	3419532	1248146	0.365	0.0572
SCD-13	95069	1296007	13.63	3419532	1194017	0.3492	0.0416
TWB-1	99175	1431070	14.43	3419532	1296088	0.379	0.0624
TWB-2	99129	1139074	11.49	3419532	1262376	0.3692	0.0593
TWB-3	98210	879463	8.95	3419532	1165817	0.3409	0.0538
TWB-4	97752	1117527	11.43	3419532	1195317	0.3496	0.0563
TWB-5	95617	1243188	13	3419532	1211987	0.3544	0.0572
TWB-6	92626	1295789	13.99	3419532	1209939	0.3538	0.0561
TWB-7	93238	1156524	12.4	3419532	1202235	0.3516	0.0569
TWB-8	96770	1262368	13.04	3419532	1215725	0.3555	0.0585
TWB-9	88935	1216100	13.67	3419532	1194978	0.3495	0.058
TWB-10	99547	1440060	14.47	3419532	1243074	0.3635	0.0574
TWB-11	82165	960133	11.69	3419532	1142993	0.3343	0.0546
TWB-12	92235	1025295	11.12	3419532	1177003	0.3442	0.0549
TWB-13	97267	941901	9.68	3419532	1185210	0.3466	0.0551
JSZ-1	100462	1083622	10.79	3419532	1205193	0.3524	0.0539
JSZ-2	94029	1375772	14.63	3419532	1214907	0.3553	0.0574
JSZ-3	90318	787293	8.72	3419532	1133128	0.3314	0.0538
JSZ-4	92434	1138777	12.32	3419532	1195886	0.3497	0.0563
JSZ-5	83758	1043146	12.45	3419532	1161119	0.3396	0.0561
JSZ-6	90213	1206066	13.37	3419532	1194684	0.3494	0.0575
JSZ-7	91206	1137291	12.47	3419532	1182082	0.3457	0.0565
JSZ-8	89311	971784	10.88	3419532	1150959	0.3366	0.0537
JSZ-9	95176	1181380	12.41	3419532	1197733	0.3503	0.0565
JSZ-10	87947	1126950	12.81	3419532	1191024	0.3483	0.0583
JSZ-11	122784	1336823	10.89	3419532	1266259	0.3703	0.0545
JSZ-12	99472	1399084	14.07	3419532	1219936	0.3568	0.0575
JSZ-13	89793	1027238	11.44	3419532	1168714	0.3418	0.0549
JXW-1	86050	1132445	13.16	3419532	1172066	0.3428	0.0562
JXW-2	80521	1061170	13.18	3419532	1111017	0.3249	0.0557
JXW-3	63169	495631	7.85	3419532	966348	0.2826	0.0467
JXW-4	93913	1725339	18.37	3419532	1265247	0.37	0.06
JXW-5	73643	824727	11.2	3419532	1063395	0.311	0.0538
JXW-6	86196	1596841	18.53	3419532	1212995	0.3547	0.0582
JXW-7	95267	1656313	17.39	3419532	1274763	0.3728	0.0608
JXW-8	82078	1389106	16.92	3419532	1179064	0.3448	0.0575
JXW-9	89412	1691252	18.92	3419532	1161051	0.3395	0.0548
JXW-10	79073	1660990	21.01	3419532	1117274	0.3267	0.0561
JXW-11	94513	1813852	19.19	3419532	1275148	0.3729	0.0613
JXW-12	83891	1462979	17.44	3419532	1190492	0.3481	0.0589
JXW-13	79330	1275597	16.08	3419532	1147961	0.3357	0.0567
JXW-14	100674	2554130	25.37	3419532	1322227	0.3867	0.0625
JXW-15	75525	1055599	13.98	3419532	1113975	0.3258	0.0558
JXW-16	87641	1195374	13.64	3419532	1200551	0.3511	0.0557
JXW-17	86886	918975	10.58	3419532	1154391	0.3376	0.0551
JXW-18	91194	1667033	18.28	3419532	1229672	0.3596	0.0601
JXW-19	73357	613600	8.36	3419532	1078157	0.3153	0.0519
JXW-20	104283	3813477	36.57	3419532	1324113	0.3872	0.0628
JXJ-1	82165	1573131	19.15	3419532	1058495	0.3095	0.0584
JXJ-2	217779	1298695	5.96	3419532	1356889	0.3968	0.0542
JXJ-3	76480	988071	12.92	3419532	1124201	0.3288	0.0559
JXJ-4	71620	1036459	14.47	3419532	1018445	0.2978	0.0544
JXJ-5	72152	726290	10.07	3419532	1066851	0.312	0.0512
JXJ-6	101730	2364176	23.24	3419532	1318936	0.3857	0.0649
JXJ-7	93092	1402110	15.06	3419532	1207858	0.3532	0.0572
JXJ-8	71345	575438	8.07	3419532	1043459	0.3051	0.0504
JXJ-9	83712	1247745	14.91	3419532	1171508	0.3426	0.0577
JXJ-10	94062	1419384	15.09	3419532	1249260	0.3653	0.0585
JXJ-11	90688	1381083	15.23	3419532	1229234	0.3595	0.0597
JXJ-12	82066	1312995	16	3419532	1169828	0.3421	0.058
JXJ-13	82427	1357011	16.46	3419532	1169252	0.3419	0.0569
JXJ-14	80909	1201378	14.85	3419532	1169225	0.3419	0.0571
JXJ-15	76137	1315131	17.27	3419532	1090468	0.3189	0.0552
JXJ-16	64719	474391	7.33	3419532	958088	0.2802	0.0464
JXJ-17	79047	1234164	15.61	3419532	1145911	0.3351	0.057
JXJ-18	101340	1683140	16.61	3419532	1320764	0.3862	0.0965
