# Supplementary material for: Cunninghamia lanceolata genome illuminates the evolutionary dynamics of gymnosperms
Source: Cell Rep. 2026 Jun 18;45(7):117566. doi: 10.1016/j.celrep.2026.117566 (PMC13415678; doi:10.1016/j.celrep.2026.117566)
Supplement: Table S26. Identified embryo-defective genes (EMBs) in Chinese fir genome [file mmc9.xlsx]

## Sheet: Supple 26
Table S26. Identified embryo-defective genes (EMBs) in Chinese fir genome.
Locus	Gene Symbola	Num in Chinese fir genome	Chinese fir ID
At1g01040	SUS1	1	Cl25412.1
At1g01370	CENH3	2	Cl33530.2 Cl25233.2
At1g02560	CLPP5	3	Cl14308.1 Cl13788.1 Cl27373.1
At1g02580	EMB173	0
At1g02680	TAF13	1	Cl15989.1
At1g02780	EMB2386	0
At1g03360	RRP4	1	Cl00247.1
At1g04635	EMB1687	1	Cl22191.1
At1g04950	EMB2781	1	Cl09342.1
At1g05190	EMB2394	1	Cl29008.1
At1g05600	EMB3101	1	Cl09547.1
At1g06950	TIC110	3	Cl10407.1 Cl07210.1 Cl35075.1
At1g07320	EMB2784	2	Cl05987.1 Cl30541.1
At1g07910	ZYG3	1	Cl09663.1
At1g08130	LIG1	1	Cl07829.1
At1g08260	EMB2284	1	Cl14603.1
At1g08510	FATB	8	Cl13413.3 Cl33803.1 Cl31740.1 Cl24777.1 Cl12378.1 Cl28215.1 Cl23747.1 Cl17592.1
At1g08560	KN	2	Cl36792.1 Cl25525.1
At1g08840	EMB2411	1	Cl08491.1
At1g08845	HES	4	Cl25813.1 Cl18285.1 Cl07775.1 Cl11041.1
At1g09700	HYL1	5	Cl27792.1 Cl24936.1 Cl08203.3 Cl06536.2 Cl11784.3
At1g09770	CDC5	1	Cl02076.3
At1g10270	GRP23	0
At1g10510	EMB2004	1	Cl00684.1
At1g10910	EMB3103	1	Cl32877.1
At1g11680	EMB1738	4	Cl16100.1 Cl10877.1 Cl06628.1 Cl03515.1
At1g12260	EMB2749	2	Cl12060.1 Cl36401.1
At1g12360	KEU	1	Cl26650.1
At1g12410	EMB3146	1	Cl16144.1
At1g12770	EMB1586	2	Cl23680.1 Cl10602.1
At1g12980	DRN	2	Cl17591.1 Cl05935.1
At1g13120	GLE1	1	Cl27027.1
At1g13800	FAC19	0
At1g13980	EMB30	2	Cl08432.1 Cl31367.1
At1g14610	TWN2	1	Cl17077.1
At1g15110	PSS1	1	Cl14141.2
At1g15220	CCMH	1	Cl32953.1
At1g17220	FUG1	1	Cl23754.1
At1g17690	NOF1	0
At1g18370	HIK	3	Cl30931.1 Cl09169.1 Cl18180.1
At1g18640	PSP1	1	Cl11002.1
At1g19080	TTN10	1	Cl17147.1
At1g19770	PUP14	0
At1g19800	TGD1	2	Cl29036.1 Cl21067.1
At1g19850	MP	0
At1g20050	HYD1	3	Cl09692.1 Cl27467.1 Cl02276.1
At1g20200	EMB2719	2	Cl25660.1 Cl08124.1
At1g20960	EMB1507	1	Cl06073.1
At1g21310	RSH	1	Cl20353.1
At1g21390	EMB2170	1	Cl03662.1
At1g21650	SECA2	2	Cl32221.1 Cl20197.1
At1g21690	EMB1968	1	Cl21391.1
At1g21970	LEC1	0
At1g22090	EMB2204	0
At1g23400	CAF2	1	Cl14916.1
At1g24340	EMB2421	3	Cl31025.1 Cl07149.1 Cl34287.1
At1g24706	EMB2793	2	Cl34386.1 Cl25094.1
At1g28300	LEC2	0
At1g30610	EMB2279	0
At1g31860	HISN2	2	Cl03923.2 Cl34504.1
At1g32490	EMB2733	3	Cl28241.1 Cl13983.1 Cl02956.1
At1g32930	GALT31A	0
At1g34430	EMB3003	1	Cl05963.1
At1g34550	EMB2756	2	Cl02869.1 Cl25061.1
At1g34770	NSE3	1	Cl04566.2
At1g35680	RPL21C	0
At1g36160	ACC1	1	Cl18569.1
At1g43170	EMB2207	1	Cl06283.1
At1g43710	EMB1075	1	Cl31596.1
At1g44900	MCM2	2	Cl02419.1 Cl30273.1
At1g48175	EMB2191	1	Cl06999.1
At1g48350	EMB3105	4	Cl28972.1 Cl24174.1 Cl24827.1 Cl05296.1
At1g48410	AGO1	0
At1g48850	EMB1144	0
At1g49400	EMB1129	2	Cl19614.1 Cl10075.2
At1g49510	EMB1273	0
At1g49770	RGE1	6	Cl08625.1 Cl30493.1 Cl25510.1 Cl02690.1 Cl17385.1 Cl33809.1
At1g49880	EMB3106	1	Cl08213.1
At1g50030	TOR	2	Cl01788.1 Cl02527.1
At1g50240	TIO	1	Cl08401.1
At1g50650	KRS	5	Cl23968.1 Cl12674.1 Cl15556.1 Cl36977.1 Cl27147.1
At1g51450	TRAUCO	0
At1g53580	ETHE1	1	Cl14777.1
At1g55040	SED1	2	Cl16235.1 Cl23368.1
At1g55325	GCT	1	Cl05112.1
At1g55350	EMB1275	1	Cl26911.2
At1g55540	LNO1	2	Cl11049.1 Cl08183.2
At1g55600	MINI3	0
At1g55870	PARN	1	Cl06594.1
At1g55900	EMB1860	1	Cl27458.1
At1g56200	EMB1303	0
At1g58210	EMB1674	0
At1g59990	EMB3108	1	Cl05330.1
At1g60170	EMB1220	3	Cl13831.1 Cl35697.1 Cl15644.1
At1g62340	ALE1	0
At1g62360	STM	2	Cl30712.1 Cl15907.1
At1g62750	SCO1	1	Cl28003.1
At1g63160	EMB2811	3	Cl32236.1 Cl24278.1 Cl23798.1
At1g63700	YDA	2	Cl28703.2 Cl22819.1
At1g64570	DUO3	1	Cl00741.1
At1g65440	SPT6L	1	Cl09263.1
At1g65450	GLAUCE	6	Cl13276.1 Cl18230.1 Cl07607.1 Cl36369.1 Cl25164.1 Cl24099.1
At1g67320	EMB2813	1	Cl03279.1
At1g67440	EMB1688	1	Cl35925.1
At1g67490	KNF	1	Cl17761.2
At1g67630	EMB2814	1	Cl12487.1
At1g67730	KCR1	1	Cl14402.2
At1g67775	CLE8	0
At1g67960	POD1	1	Cl16420.1
At1g68310	AE7	1	Cl28798.1
At1g68990	MGP3	0
At1g69270	RPK1	0
At1g70070	ISE2	1	Cl23830.1
At1g71440	PFI	1	Cl12836.1
At1g71820	SEC6	1	Cl36918.1
At1g73590	PIN1	0
At1g74900	OTP43	1	Cl29899.1
At1g74960	FAB1	4	Cl03530.3 Cl26133.1 Cl29367.1 Cl23855.1
At1g74970	TWN3	2	Cl02847.1 Cl30764.1
At1g75350	EMB2184	1	Cl02940.1
At1g75660	XRN3	0
At1g76060	EMB1793	1	Cl19770.1
At1g77360	APPR6	3	Cl06539.1 Cl09531.1 Cl12370.1
At1g77470	EMB2810	1	Cl00451.1
At1g78580	TPS1	5	Cl27813.1 Cl28807.1 Cl07860.1 Cl03624.1 Cl19799.1
At1g78630	EMB1473	2	Cl30525.1 Cl24484.1
At1g79230	STR1	1	Cl04211.2
At1g79490	EMB2217	2	Cl13975.1 Cl28221.1
At1g79560	EMB1047	1	Cl20877.1
At1g79810	PEX2	1	Cl13727.3
At1g80070	SUS2	1	Cl23524.1
At1g80260	EMB1427	1	Cl13333.1
At1g80410	EMB2753	2	Cl21922.1 Cl34265.1
At2g01210	ZAR1	2	Cl18896.2 Cl16116.2
At2g01350	QPT	3	Cl22117.1 Cl27603.1 Cl13982.1
At2g01390	EMB3111	0
At2g01420	PIN4	3	Cl04931.2 Cl05756.1 Cl14963.1
At2g01735	RIE1	1	Cl26323.1
At2g01860	EMB975	1	Cl09042.1
At2g02150	EMB2794	1	Cl03051.1
At2g03050	EMB93	6	Cl12052.3 Cl02774.1 Cl05159.1 Cl00408.1 Cl15705.1 Cl06767.1
At2g03150	EMB1579	2	Cl31132.2 Cl13490.1
At2g03870	EMB2816	1	Cl14894.1
At2g04030	EMB1956	1	Cl29113.1
At2g04530	TRZ2	0
At2g04842	EMB2761	1	Cl36233.1
At2g05170	VPS11	1	Cl00425.1
At2g07690	MCM5	1	Cl30835.1
At2g14170	MMSD	1	Cl30259.1
At2g15690	DYW2	2	Cl16515.1 Cl09091.1
At2g16440	MCM4	1	Cl31265.1
At2g17090	SSP	0
At2g17250	EMB2762	2	Cl30772.1 Cl14264.1
At2g17510	EMB2763	1	Cl25298.1
At2g17800	ROP3	0
At2g18020	EMB2296	0
At2g18390	TTN5	1	Cl17965.1
At2g18510	EMB2444	1	Cl35907.1
At2g19450	TAG1	1	Cl33127.1
At2g20000	HBT	1	Cl32852.1
At2g20300	ALE2	3	Cl21404.1 Cl02480.1 Cl36422.1
At2g21470	EMB2764	1	Cl30531.1
At2g21710	EMB2219	1	Cl20662.1
At2g22870	EMB2001	2	Cl32048.1 Cl20628.1
At2g24090	PRPL35	0
At2g25660	EMB2410	1	Cl35421.1
At2g25710	HCS1	1	Cl20475.1
At2g26060	EMB1345	1	Cl23224.1
At2g26350	PEX10	1	Cl02782.3
At2g26830	EMB1187	1	Cl10102.1
At2g26890	GRV2	3	Cl19534.1 Cl15616.1 Cl11492.1
At2g27100	SERRATE	4	Cl01556.3 Cl33637.1 Cl18825.1 Cl27944.1
At2g27170	TTN7	1	Cl26763.1
At2g28000	SLP	0
At2g28620	RSW7	0
At2g28880	EMB1997	1	Cl15896.1
At2g29530	TIM10	1	Cl19708.2
At2g30200	EMB3147	1	Cl29707.1
At2g30410	KIS	2	Cl30862.1 Cl24195.1
At2g30920	EMB3002	0
At2g31060	EMB2785	2	Cl36797.1 Cl03023.1
At2g31305	INH3	1	Cl05220.3
At2g31340	EMB1381	1	Cl08835.1
At2g31530	EMB2289	2	Cl35636.1 Cl24060.4
At2g32230	PRORP1	3	Cl08890.1 Cl37215.1 Cl15923.1
At2g32280	VCC	2	Cl00207.2 Cl29163.1
At2g32590	EMB2795	2	Cl14404.1 Cl24590.1
At2g33160	NMA	2	Cl33390.1 Cl26334.1
At2g33800	EMB3113	1	Cl13303.2
At2g34260	WDR55	1	Cl27280.1
At2g34480	RPL18aB	1	Cl30334.1
At2g34650	PID	1	Cl03160.1
At2g34780	EMB1611	0
At2g35030	COD1	0
At2g35650	CSLA7	0
At2g35670	FIS2	1	Cl12208.1
At2g36000	EMB3114	0
At2g36230	HISN3	1	Cl10901.1
At2g37560	ORC2	2	Cl32273.1 Cl09789.1
At2g37920	EMB1513	2	Cl08378.2 Cl33312.1
At2g38020	VCL1	1	Cl15692.1
At2g38280	FAC1	3	Cl23649.1 Cl18449.2 Cl33271.1
At2g38670	PECT1	2	Cl32099.1 Cl14890.1
At2g38770	EMB2765	1	Cl35867.1
At2g39080	EMB2799	2	Cl28921.1 Cl12650.1
At2g39770	CYT1	1	Cl13779.1
At2g41350	EMB2819	2	Cl02533.1 Cl13042.1
At2g41500	EMB2776	2	Cl01958.1 Cl36234.1
At2g41720	EMB2654	2	Cl33789.1 Cl24856.1
At2g41945	RED1	0
At2g43360	BIO2	2	Cl33218.1 Cl32985.1
At2g43650	EMB2777	0
At2g44190	EMB3116	0
At2g44520	COX10	0
At2g45000	EMB2766	0
At2g45270	GCP1	2	Cl19860.1 Cl16189.1
At2g45330	EMB1067	2	Cl26277.1 Cl24757.1
At2g45690	SSE	1	Cl02125.2
At2g47210	SWC4	3	Cl03075.2 Cl34478.1 Cl06997.1
At2g47620	SWI3A	1	Cl13883.1
At3g01370	CFM2	2	Cl32602.1 Cl30181.1
At3g01610	EMB1354	2	Cl18123.1 Cl21863.1
At3g02280	ATR3	2	Cl17507.1 Cl03459.1
At3g02660	EMB2768	1	Cl09604.1
At3g04340	EMB2458	2	Cl04053.2 Cl15900.1
At3g04400	EMB2171	3	Cl25181.1 Cl21601.1 Cl17337.1
At3g04460	PEX12	0
At3g04680	CLPS3	1	Cl29867.2
At3g04790	EMB3119	1	Cl11702.1
At3g05680	EMB2016	2	Cl25110.1 Cl12606.2
At3g05870	ZYG1	0
At3g06350	EMB3004	3	Cl21429.11 Cl36998.1 Cl30457.1
At3g06430	EMB2750	1	Cl01889.1
At3g07060	EMB1974	0
At3g07430	EMB1990	0
At3g07630	ADT2	3	Cl05381.1 Cl23872.1 Cl09915.1
At3g08800	SIEL1	1	Cl25074.1
At3g08880	MUN1	2	Cl02176.1 Cl29564.1
At3g08950	HCC1	1	Cl35291.1
At3g09070	OPS	2	Cl08018.1
At3g10220	EMB2804	1	Cl15195.1
At3g10572	APEM9	1	Cl12399.1
At3g10670	NAP7	1	Cl07544.1
At3g11470	PPT	1	Cl07473.3
At3g11940	AML1	2	Cl09191.1 Cl22646.1
At3g12080	EMB2738	2	Cl19989.1 Cl17205.1
At3g12670	EMB2742	2	Cl16632.3 Cl18461.1
At3g13200	EMB2769	1	Cl28757.2
At3g13930	MTE2-2	0
At3g14900	EMB3120	0	Cl21408.2
At3g15190	PRPS20	3	Cl05421.1 Cl06203.1 Cl23927.1
At3g15660	GRXS15	1	Cl22257.1
At3g16290	EMB2083	1	Cl00149.3
At3g16810	APUM24	2	Cl13756.1 Cl03602.1
At3g17300	EMB2786	1	Cl16913.1
At3g17910	EMB3121	1	Cl19203.1
At3g18110	EMB1270	1	Cl22113.1
At3g18290	EMB2454	0
At3g18390	EMB1865	1	Cl05687.2
At3g19700	IKU2	0
At3g19770	VPS9A	1	Cl15850.1
At3g19810	DUF177A	1	Cl27409.1
At3g20070	TTN9	1	Cl05786.1
At3g20400	EMB2743	0
At3g20440	EMB2729	1	Cl03613.1
At3g20630	TTN6	2	Cl16703.1 Cl34906.1
At3g20740	FIE	2	Cl00461.1 Cl21191.1
At3g23110	EMB2800	0
At3g24560	RSY3	1	Cl24970.1
At3g25860	PLE2	1	Cl25960.1
At3g25920	RPL15	2	Cl24893.1 Cl25615.1
At3g26744	ICE1	0
At3g26790	FUS3	3	Cl23859.2 Cl04933.1 Cl19464.1
At3g27670	RST1	1	Cl15202.1
At3g27750	EMB3123	3	Cl25785.1 Cl31789.1 Cl00633.1
At3g29290	EMB2076	3	Cl25796.1 Cl02392.1 Cl32325.1
At3g46560	EMB2474	1	Cl06965.1
At3g46740	TOC75-III	1	Cl02775.1
At3g47520	pNAD-MDH	2	Cl03697.1 Cl24212.1
At3g48110	EDD	0
At3g48470	EMB2423	1	Cl14100.1
At3g48750	CDC2A	1	Cl26535.4
At3g48930	EMB1080	2	Cl07291.2 Cl06237.1
At3g49170	EMB2261	3	Cl36587.1 Cl24768.1 Cl13822.1
At3g49240	EMB1796	4	Cl01289.1 Cl00846.1 Cl25469.2 Cl18200.1
At3g50870	HAN	1	Cl27307.1
At3g52590	EMB2167	3	Cl28125.1 Cl30197.1 Cl36364.1
At3g52940	FK	1	Cl03222.1
At3g54010	PAS1	2	Cl16827.1 Cl06715.1
At3g54170	FIP37	2	Cl10308.1 Cl25132.1
At3g54320	WRI1	8	Cl08977.1 Cl13202.1 Cl09510.1 Cl11803.1 Cl25141.1 Cl33542.1 Cl18392.1 Cl28190.1
At3g54350	EMB1967	0
At3g54650	FBL17	0
At3g54660	EMB2360	1	Cl08488.1
At3g54670	TTN8	1	Cl10492.1
At3g54720	AMP1	0
At3g55010	EMB2818	3	Cl25037.1 Cl28262.1 Cl12404.1
At3g55510	RBL	0
At3g55610	P5CS2	0
At3g55620	EMB1624	1	Cl32174.1
At3g57560	NAGK	1	Cl36228.1
At3g57870	EMB1637	1	Cl23463.1
At3g60740	TTN1	2	Cl33134.1 Cl27978.1
At3g60830	ARP7	2	Cl34692.1 Cl23978.1
At3g61780	EMB1703	2	Cl10589.1 Cl06892.1
At3g63190	HFP108	2	Cl17204.1 Cl22793.1
At3g63490	EMB3126	1	Cl09850.1
At4g00220	JLO	0
At4g00231	ZIX	2	Cl20350.1 Cl00624.1
At4g00450	CCT	1	Cl23533.1
At4g00620	EMB3127	3	Cl19844.1 Cl04177.1 Cl07156.1
At4g02060	PRL	2	Cl32001.1 Cl04474.1
At4g02570	AXR6	13	Cl07571.4 Cl25850.1 Cl13581.1 Cl34703.1 Cl07630.1 Cl30785.1 Cl10266.1 Cl08547.1 Cl09379.1 Cl27269.1 Cl08605.1 Cl18959.1 Cl16535.1
At4g02720	MAS2	0
At4g02790	EMB3129	1	Cl02686.1
At4g02990	BSM	3	Cl07935.1 Cl05471.1 Cl36509.1
At4g03240	FH	1	Cl21358.1
At4g03430	EMB2770	1	Cl33196.5
At4g04350	EMB2369	1	Cl25389.1
At4g05410	YAO	2	Cl35556.1 Cl26676.1
At4g07410	PCN	1	Cl00644.1
At4g09980	EMB1691	1	Cl11303.1
At4g10760	EMB1706	1	Cl11826.1
At4g11150	EMB2448	1	Cl29368.1
At4g12130	COG0354	1	Cl27570.1
At4g13750	EMB2597	7	Cl07985.1 Cl09265.1 Cl13641.1 Cl04200.1 Cl22735.1 Cl05306.1 Cl16978.1
At4g13940	EMB1395	2	Cl25461.1 Cl37145.1
At4g14590	EMB2739	1	Cl32326.1
At4g16370	OPT3	6	Cl01252.6 Cl13951.1 Cl35094.1 Cl09233.1 Cl16181.1 Cl34293.1
At4g16440	NAR1	2	Cl22500.3 Cl26131.3
At4g19350	EMB3006	1	Cl03259.1
At4g20060	EMB1895	1	Cl27299.1
At4g20090	EMB1025	2	Cl23659.1 Cl16636.1
At4g20740	EMB3131	1	Cl11522.1
At4g21130	EMB2271	0
At4g21190	EMB1417	1	Cl15837.1
At4g21300	AtDEK36	5	Cl28236.1 Cl11879.1 Cl31683.1 Cl00169.1 Cl13772.1
At4g21530	APC4	1	Cl24899.1
At4g21710	EMB1989	0
At4g21800	QQT2	2	Cl16404.3 Cl29879.1
At4g22970	AESP	2	Cl23893.1 Cl36176.1
At4g23100	RML1	1	Cl35828.2
At4g23250	EMB1290	0
At4g23430	TIC32	6	Cl11131.1 Cl34051.1 Cl01449.1 Cl18395.2 Cl34299.1 Cl31463.1
At4g23660	PPT1	4	Cl26475.1 Cl01236.1 Cl05354.1 Cl19548.1
At4g23940	FtsHi1	1	Cl31133.1
At4g24270	EMB140	1	Cl14347.1
At4g24900	TTL	1	Cl07565.1
At4g26300	EMB1027	2	Cl12942.2 Cl28459.1
At4g26466	LRE	2	Cl26182.1 Cl26239.1
At4g26500	EMB1374	8	Cl30450.1 Cl36665.1 Cl35210.1 Cl14106.1 Cl23151.1 Cl02050.1 Cl00781.1 Cl28149.1
At4g26900	HISN4	1	Cl27425.1
At4g27010	EMB2788	2	Cl23745.1 Cl32823.1
At4g28210	EMB1923	0
At4g29060	EMB2726	1	Cl27761.4
At4g29660	EMB2752	1	Cl30105.2
At4g29860	EMB2757	1	Cl15356.1
At4g29910	EMB2798	1	Cl27168.1
At4g30580	EMB1995	2	Cl12604.1 Cl20008.1
At4g31160	DCAF1	1	Cl05409.1
At4g31400	CTF7	1	Cl10939.1
At4g31770	DBR1	2	Cl14724.1 Cl20259.1
At4g31780	EMB2797	3	Cl17649.1 Cl15510.1 Cl25682.1
At4g31810	CHY4	1	Cl12343.1
At4g32400	EMB104	1	Cl00817.1
At4g32410	RSW1	3	Cl10668.1 Cl02399.1 Cl33486.1
At4g32720	LA1	1	Cl34239.1
At4g33090	APM1	2	Cl21192.1Cl06230.1
At4g33460	EMB2751	1	Cl19503.1
At4g33495	RPD1	2	Cl21095.1 Cl02769.1
At4g33680	AGD2	2	Cl05268.1 Cl26060.1
At4g33990	EMB2758	1	Cl16355.1
At4g34200	PGDH1	2	Cl23304.1 Cl04060.1
At4g34620	SSR16	0
At4g35540	PTF2	1	Cl33259.1
At4g36480	EMB2779	2	Cl32988.1 Cl06770.1
At4g36630	EMB2754	1	Cl32543.1
At4g36810	GGPPS11	4	Cl09404.1 Cl02825.1 Cl24494.1 Cl28871.1
At4g38430	RopGEF1	4	Cl33199.1 Cl32908.3 Cl00462.1 Cl08623.6
At4g38440	IYO	4	Cl06025.2 Cl15314.2 Cl22119.1 Cl07718.1
At4g39120	IMPL2	1	Cl01290.1
At4g39620	EMB2453	1	Cl12134.1
At4g39920	POR	2	Cl12977.1 Cl31189.1
At5g01075	TWS1	0
At5g02190	ASP38	2	Cl21956.1 Cl31010.1
At5g02250	EMB2730	1	Cl31731.1
At5g03800	EMB1899	0
At5g04560	DME	1	Cl15603.1
At5g04660	CYP77A4	9	Cl01658.1 Cl17148.2 Cl15516.1 Cl29694.1 Cl16074.1 Cl17322.1 Cl21798.1 Cl06913.1Cl34062.1
At5g04810	PPR4	1	Cl12439.1
At5g04920	VPS36	2	Cl08516.1 Cl04460.1
At5g05560	EMB2771	2	Cl33263.1 Cl12838.1
At5g05680	EMB2789	1	Cl16530.1
At5g06240	EMB2735	1	Cl14169.1
At5g07280	EXS	7	Cl06811.2 Cl11976.1 Cl23973.1 Cl35220.1 Cl16001.1 Cl36075.1 Cl32527.1
At5g08080	SYP132	1	Cl11329.2
At5g08130	BIM1	2	Cl11698.1 Cl35898.1
At5g08170	EMB1873	2	Cl01562.1 Cl10559.1
At5g08415	LIP1	2	Cl14858.1 Cl10438.1
At5g08470	EMB2817	1	Cl33171.2
At5g09900	EMB2107	2	Cl02247.1 Cl17937.1
At5g10330	HISN6A	7	Cl00058.3 Cl33035.1 Cl08391.1 Cl26583.1 Cl02201.1 Cl08126.1 Cl24786.1
At5g10480	PAS2	1	Cl08672.1
At5g11040	TRS120	1	Cl21338.1
At5g11890	EMB3135	1	Cl18416.1
At5g13010	EMB3011	2	Cl15652.1 Cl13539.1
At5g13480	FY	2	Cl06171.1 Cl21153.2
At5g13510	EMB3136	1	Cl31739.1
At5g13690	CYL1	3	Cl20779.1 Cl17647.1 Cl05398.1
At5g13710	SMT1	1	Cl15689.1
At5g13780	NAA10	1	Cl05406.1
At5g14320	EMB3137	1	Cl34291.1
At5g14760	AO	1	Cl15882.2
At5g14800	EMB2772	1	Cl08465.1
At5g14850	APTG1	1	Cl17552.3
At5g15540	EMB2773	2	Cl20018.1 Cl11382.1
At5g15920	EMB2782	3	Cl16508.1 Cl01251.1 Cl20531.1
At5g16390	CAC1A	2	Cl29882.2 Cl02946.1
At5g16715	EMB2247	1	Cl21774.1
At5g16750	TOZ	1	Cl01343.1
At5g17710	EMB1241	2	Cl10839.1 Cl04092.1
At5g18570	EMB3138	0
At5g18580	FASS	2	Cl35540.1 Cl26730.1
At5g18700	EMB3013	1	Cl17795.1
At5g18820	EMB3007	1	Cl12153.1
At5g19620	OEP80	2	Cl18246.1 Cl35535.1
At5g19820	EMB2734	2	Cl17638.1 Cl35103.2
At5g20920	EMB1401	5	Cl09029.1 Cl36110.1 Cl31186.1 Cl00265.1 Cl05221.1
At5g21140	EMB1379	1	Cl28523.1
At5g22110	CYL2	1	Cl35881.1
At5g22130	PNT1	2	Cl23444.1 Cl15242.1
At5g22370	EMB1705	2	Cl17413.2 Cl08407.1
At5g22640	EMB1211	1	Cl32742.1
At5g22800	EMB1030	1	Cl31483.1
At5g23040	CDF1	2	Cl23136.2 Cl03904.1
At5g23880	EMB1265	2	Cl28471.1 Cl13145.1
At5g24400	EMB2024	1	Cl22284.1
At5g24670	EMB2820	0
At5g26030	FC1	1	Cl17142.1
At5g26742	EMB1138	1	Cl22471.2
At5g26760	RIMA	1	Cl36483.1
At5g27540	EMB2473	3	Cl28137.1 Cl01963.1 Cl17071.1
At5g27720	EMB1644	1	Cl24860.1
At5g27740	EMB2775	4	Cl24891.1 Cl27374.1 Cl27196.1 Cl19783.1
At5g37510	EMB1467	1	Cl11020.1
At5g37630	EMB2656	1	Cl01020.1
At5g39680	EMB2744	1	Cl36202.2
At5g39710	EMB2745	1	Cl31088.2
At5g39750	EMB3008	0
At5g39980	EMB3140	0
At5g40160	EMB506	1	Cl08088.2
At5g40480	EMB3012	3	Cl08636.1 Cl14459.1 Cl27500.1
At5g40950	PRPL27	1	Cl19225.1
At5g41480	GLA1	2	Cl01086.1 Cl06168.1
At5g42080	ADL1A	1	Cl08397.1
At5g42390	SPP	1	Cl17284.1
At5g43810	ZLL	2	Cl21664.1 Cl07790.1
At5g44635	MCM6	2	Cl26558.1 Cl35834.1
At5g46210	CUL4	1	Cl33524.5
At5g46280	MCM3	2	Cl02043.1 Cl05214.1
At5g48230	EMB1276	0
At5g48600	SMC4	1	Cl10697.1
At5g48720	XRI1	4	Cl08451.1 Cl19198.1 Cl21407.1 Cl17261.1
At5g48840	PTS	1	Cl23150.2
At5g49010	EMB2812	1	Cl19535.1
At5g49160	MET1	2	Cl30956.1 Cl36069.1
At5g49720	KOR	4	Cl12669.1 Cl34620.1 Cl16412.1 Cl09918.1
At5g49930	EMB1441	1	Cl12009.3
At5g50210	QS	1	Cl36277.4
At5g50280	EMB1006	1	Cl20306.1
At5g50390	EMB3141	2	Cl36897.1 Cl12355.1
At5g50960	NBP35	2	Cl29407.1 Cl28910.1
At5g51020	CRL	1	Cl03227.1
At5g51200	EMB3142	1	Cl22621.1
At5g51340	SCC4	1	Cl25698.1
At5g51430	EYE	1	Cl02316.1
At5g51600	PLE	1	Cl07316.1
At5g52920	PKP1	2	Cl14569.1 Cl04170.1
At5g53040	GRD	1	Cl07145.1
At5g53400	BOB1	2	Cl22755.1 Cl08409.1
At5g53860	EMB2737	1	Cl02020.1
At5g54440	CLUB	1	Cl24390.1
At5g54800	GPT1	1	Cl06828.1
At5g55490	GEX1	2	Cl20658.1 Cl01443.1
At5g55940	EMB2731	2	Cl11277.1 Cl04825.1
At5g56270	WRKY2	0
At5g56290	EMB2790	1	Cl02570.1
At5g56680	EMB2755	2	Cl24633.1Cl21163.2
At5g56930	EMB1789	1	Cl10946.1
At5g57590	BIO1	1	Cl23343.1
At5g57930	EMB1629	1	Cl19711.1
At5g58020	RTF2	0
At5g58230	MSI1	6	Cl37068.1 Cl08670.1 Cl26943.1 Cl08424.1 Cl18790.1 Cl04206.1
At5g58250	EMB3143	1	Cl12206.1
At5g59340	WOX2	2	Cl06632.1 Cl11390.1
At5g59440	ZEUS1	1	Cl25200.2
At5g60440	AGL62	0
At5g60540	EMB2407	1	Cl26291.1
At5g61410	EMB2728	2	Cl26129.1 Cl16317.1
At5g62410	TTN3	1	Cl17585.1
At5g62440	DOM1	1	Cl33339.1
At5g62990	EMB1692	0
At5g63050	EMB2759	1	Cl21783.1
At5g63290	HEMN1	1	Cl27544.1
At5g63420	EMB2746	1	Cl06111.1
At5g63920	TOP3a	2	Cl01525.1 Cl03940.1
At5g64580	EMB3144	1	Cl19690.2
At5g66055	EMB2036	2	Cl33174.1 Cl04341.1
At5g66680	DGL1	1	Cl27364.1
At5g67570	EMB1408	4	Cl36007.1 Cl36983.1 Cl14819.1 Cl20083.1
	Total	771
